# Supplementary material for: Daytime Restricted Feeding Affects Day–Night Variations in Mouse Cerebellar Proteome
Source: Front Mol Neurosci. 2021 Apr 12;14:613161. doi: 10.3389/fnmol.2021.613161 (PMC8072461; doi:10.3389/fnmol.2021.613161)
Supplement: Supplementary file 1 [file Table_1.xlsx]

## Sheet: Feuil1
Supplementary Table 1. List of cerebellum proteins identified in 2D gel spots and related quantification
Zeitgeber time (ZT) ; Control (Co) group: maintained acces to food ad libitum ; Restricted feeding (RF) group: food availability progressively reduced to 6 h per day, from ZT6 to ZT12 for up to 2 weeks
	Protein identification using Mascot search engine and Proline software #NOTE: Major proteins (i.e. more abundant and supposedly responsible for protein spot intensities) in given spots are highlighted in yellow in the column "Gene Name (Leading)". #NOTE: For given proteins, calculated molecular weight not concordant with protein spot location on the gels are written in red (corresponding identifi…														Quantification with Samespot (Normalized volume vs CY2 signal + normalization to the values in T5 mice, which were given an arbitrary meanvalue of 1)																																	Statistics (from Log2-transformed quantitative values)
															ZT5 Food ad libitum (ZT5 Co)				Protein abundance ZT5 Co			ZT5 restricted feeding (ZT5 RF)						Protein abundance ZT5 RF			ZT17 Food ad libitum (ZT17 Co)					Protein abundance ZT17 Co			ZT17 restricted feeding (ZT17 RF)						Protein abundance ZT17 RF			Two-way ANOVA
# spot	Leading protein (acc Id)	Swissprot ACC N° (Leading)	Swissprot ID (Leading)	Description (Leading)	Gene Name (Leading)	Taxonomy	Swissprot ACC N° (Sameset)	Protein_set_score	all peptides (without PTM)	all peptides (with PTM)	specific peptides	coverage (%)	Protein Molecular Weight (Da) (Leading)	Theoretical Protein pI (Leading)	Normalized volume (CY3) 1	Normalized volume (CY3) 2	Normalized volume (CY5) 3	Normalized volume (CY5) 4	Median	Mean	SD	Normalized volume (CY5) 1	Normalized volume (CY5) 2	Normalized volume (CY5) 3	Normalized volume (CY5) 4	Normalized volume (CY5) 5	Normalized volume (CY5) 6	Median	Mean	SD	Normalized volume (CY5) 1	Normalized volume (CY5) 2	Normalized volume (CY5) 3	Normalized volume (CY5) 4	Normalized volume (CY5) 5	Median	Mean	SD	Normalized volume (CY5) 1	Normalized volume (CY5) 2	Normalized volume (CY5) 3	Normalized volume (CY5) 4	Normalized volume (CY5) 5	Normalized volume (CY5) 6	Median	Mean	SD	Feeding pattern effect (food ad-lib or restricted feeding) p-value	Time-of-day effect (ZT5 vs. ZT17) p-value
21	DOPD_MOUSE	sp|O35215	O35215	D-dopachrome decarboxylase OS=Mus musculus (Mouse) GN=Ddt PE=1 SV=3	Ddt	10090	sp|O35215	459.518	9	12	12	95.76	13077	6.15	0.763122	1.27686	1.06548	0.894535	0.980008	1	0.222242	1.01164	0.768493	1.16366	1.18497	1.33754	1.22466	1.17431	1.11516	0.199782	0.85703	0.847977	0.736295	0.676078	0.750661	0.750661	0.773608	0.0773318	1.1502	0.83291	1.0843	0.889419	1.31156	1.09259	1.08845	1.06016	0.175351	0.0102734	0.108551
29	COX5B_MOUSE	sp|P19536	P19536	Cytochrome c oxidase subunit 5B, mitochondrial OS=Mus musculus (Mouse) GN=Cox5b PE=1 SV=1	Cox5b	10090	sp|P19536	29.518	2	2	2	17.97	13813	5.74	1.21262	1.06711	0.908506	0.811763	0.987806	1	0.176557	1.1309	1.16115	0.925947	1.14811	0.954689	1.30146	1.1395	1.10371	0.140656	1.00995	0.95815	0.79825	0.650297	0.819503	0.819503	0.847229	0.142066	0.997845	0.938339	0.983281	1.27654	1.25176	1.30445	1.1248	1.12537	0.168718	0.00849326	0.383488
29	H4_MOUSE	sp|P62806	P62806	Histone H4 OS=Mus musculus (Mouse) GN=Hist1h4a PE=1 SV=2	Hist1h4a	10090	sp|P62806	89.861	3	3	3	29.13	11367	11.36	1.21262	1.06711	0.908506	0.811763	0.987806	1	0.176557	1.1309	1.16115	0.925947	1.14811	0.954689	1.30146	1.1395	1.10371	0.140656	1.00995	0.95815	0.79825	0.650297	0.819503	0.819503	0.847229	0.142066	0.997845	0.938339	0.983281	1.27654	1.25176	1.30445	1.1248	1.12537	0.168718	0.00849326	0.383488
36	PRVA_MOUSE	sp|P32848	P32848	Parvalbumin alpha OS=Mus musculus (Mouse) GN=Pvalb PE=1 SV=3	Pvalb	10090	sp|P32848	402.434	10	11	11	83.64	11931	5.02	0.925884	1.01371	1.20193	0.858485	0.969795	1	0.148864	1.41375	1.02279	1.33354	1.44546	1.44222	1.38201	1.39788	1.33996	0.160896	1.75064	1.5079	1.87335	1.92245	1.48682	1.75064	1.70823	0.202551	0.93846	2.0391	1.5254	1.35846	1.02913	1.22705	1.29275	1.35293	0.398269	0.87186	0.0165908
36	THIO_MOUSE	sp|P10639	P10639	Thioredoxin OS=Mus musculus (Mouse) GN=Txn PE=1 SV=3	Txn	10090	sp|P10639	108.895	3	3	3	29.52	11675	4.8	0.925884	1.01371	1.20193	0.858485	0.969795	1	0.148864	1.41375	1.02279	1.33354	1.44546	1.44222	1.38201	1.39788	1.33996	0.160896	1.75064	1.5079	1.87335	1.92245	1.48682	1.75064	1.70823	0.202551	0.93846	2.0391	1.5254	1.35846	1.02913	1.22705	1.29275	1.35293	0.398269	0.87186	0.0165908
42	COF1_MOUSE	sp|P18760	P18760	Cofilin-1 OS=Mus musculus (Mouse) GN=Cfl1 PE=1 SV=3	Cfl1	10090	sp|P18760	148.096	4	4	4	36.75	18560	8.26	1.04601	0.859596	1.08652	1.00787	1.02694	1	0.0989583	0.776864	0.648974	0.758556	0.812559	0.760029	0.772685	0.766357	0.754945	0.0554676	0.898486	0.854792	1.01693	0.920829	0.936758	0.920829	0.92556	0.0596615	0.848871	0.811328	0.735087	0.724353	0.781507	0.884512	0.796418	0.79761	0.0630916	1.53642e-05	0.988709
42	PROF2_MOUSE	sp|Q9JJV2	Q9JJV2	Profilin-2 OS=Mus musculus (Mouse) GN=Pfn2 PE=1 SV=3	Pfn2	10090	sp|Q9JJV2	88.694	2	2	2	15.71	15032	6.78	1.04601	0.859596	1.08652	1.00787	1.02694	1	0.0989583	0.776864	0.648974	0.758556	0.812559	0.760029	0.772685	0.766357	0.754945	0.0554676	0.898486	0.854792	1.01693	0.920829	0.936758	0.920829	0.92556	0.0596615	0.848871	0.811328	0.735087	0.724353	0.781507	0.884512	0.796418	0.79761	0.0630916	1.53642e-05	0.988709
42	TR112_MOUSE	sp|Q9DCG9	Q9DCG9	Multifunctional methyltransferase subunit TRM112-like protein OS=Mus musculus (Mouse) GN=Trmt112 PE=1 SV=1	Trmt112	10090	sp|Q9DCG9	67.255	2	2	2	15.2	14141	5.17	1.04601	0.859596	1.08652	1.00787	1.02694	1	0.0989583	0.776864	0.648974	0.758556	0.812559	0.760029	0.772685	0.766357	0.754945	0.0554676	0.898486	0.854792	1.01693	0.920829	0.936758	0.920829	0.92556	0.0596615	0.848871	0.811328	0.735087	0.724353	0.781507	0.884512	0.796418	0.79761	0.0630916	1.53642e-05	0.988709
42	LEG1_MOUSE	sp|P16045	P16045	Galectin-1 OS=Mus musculus (Mouse) GN=Lgals1 PE=1 SV=3	Lgals1	10090	sp|P16045	33.606	2	2	2	17.04	14866	5.28	1.04601	0.859596	1.08652	1.00787	1.02694	1	0.0989583	0.776864	0.648974	0.758556	0.812559	0.760029	0.772685	0.766357	0.754945	0.0554676	0.898486	0.854792	1.01693	0.920829	0.936758	0.920829	0.92556	0.0596615	0.848871	0.811328	0.735087	0.724353	0.781507	0.884512	0.796418	0.79761	0.0630916	1.53642e-05	0.988709
42	FABP7_MOUSE	sp|P51880	P51880	Fatty acid-binding protein, brain OS=Mus musculus (Mouse) GN=Fabp7 PE=1 SV=2	Fabp7	10090	sp|P51880	461.784	7	9	9	62.88	14893	5.47	1.04601	0.859596	1.08652	1.00787	1.02694	1	0.0989583	0.776864	0.648974	0.758556	0.812559	0.760029	0.772685	0.766357	0.754945	0.0554676	0.898486	0.854792	1.01693	0.920829	0.936758	0.920829	0.92556	0.0596615	0.848871	0.811328	0.735087	0.724353	0.781507	0.884512	0.796418	0.79761	0.0630916	1.53642e-05	0.988709
53	UBE2N_MOUSE	sp|P61089	P61089	Ubiquitin-conjugating enzyme E2 N OS=Mus musculus (Mouse) GN=Ube2n PE=1 SV=1	Ube2n	10090	sp|P61089	105.751	5	5	5	41.45	17138	6.13	0.640362	1.51981	1.06314	0.776695	0.919916	1	0.388754	0.786752	1.00813	1.52303	1.50393	1.24377	1.11857	1.18117	1.19736	0.287338	1.05646	1.00426	1.54802	1.16969	1.14004	1.14004	1.18369	0.214022	0.99591	0.906	0.949424	0.949776	0.793312	0.983723	0.9496	0.929691	0.0738346	0.819894	0.678902
82	RPAB3_MOUSE	sp|Q923G2	Q923G2	DNA-directed RNA polymerases I, II, and III subunit RPABC3 OS=Mus musculus (Mouse) GN=Polr2h PE=1 SV=3	Polr2h	10090	sp|Q923G2	99.931	3	3	3	21.33	17143	4.5	0.842828	1.0177	1.19976	0.939709	0.978707	1	0.151168	0.905479	1.18801	1.06812	1.20212	1.1266	1.15492	1.14076	1.10754	0.109919	1.03721	1.38759	1.41616	1.0507	1.02901	1.0507	1.18413	0.199177	0.904293	1.07183	1.02184	1.01332	0.979838	0.771566	0.996577	0.960448	0.107867	0.334497	0.842278
82	SYUB_MOUSE	sp|Q91ZZ3	Q91ZZ3	Beta-synuclein OS=Mus musculus (Mouse) GN=Sncb PE=1 SV=1	Sncb	10090	sp|Q91ZZ3	107.854	4	4	4	33.83	14052	4.38	0.842828	1.0177	1.19976	0.939709	0.978707	1	0.151168	0.905479	1.18801	1.06812	1.20212	1.1266	1.15492	1.14076	1.10754	0.109919	1.03721	1.38759	1.41616	1.0507	1.02901	1.0507	1.18413	0.199177	0.904293	1.07183	1.02184	1.01332	0.979838	0.771566	0.996577	0.960448	0.107867	0.334497	0.842278
105	VISL1_MOUSE	sp|P62761	P62761	Visinin-like protein 1 OS=Mus musculus (Mouse) GN=Vsnl1 PE=1 SV=2	Vsnl1	10090	sp|P62761	418.511	8	10	9	46.07	22142	5.01	1.01378	1.00296	1.04696	0.936301	1.00837	1	0.0464086	1.25943	0.94772	1.16985	1.0851	1.19481	0.96873	1.12748	1.10427	0.126347	1.23494	1.19404	1.19513	1.065	0.980061	1.19404	1.13383	0.107226	1.08799	1.16215	0.785632	0.952484	0.967688	1.00541	0.98655	0.993559	0.128896	0.575718	0.844702
105	RAP2A_MOUSE	sp|Q80ZJ1	Q80ZJ1	Ras-related protein Rap-2a OS=Mus musculus (Mouse) GN=Rap2a PE=1 SV=2	Rap2a	10090	sp|Q80ZJ1	160.598	4	4	3	33.88	20642	4.73	1.01378	1.00296	1.04696	0.936301	1.00837	1	0.0464086	1.25943	0.94772	1.16985	1.0851	1.19481	0.96873	1.12748	1.10427	0.126347	1.23494	1.19404	1.19513	1.065	0.980061	1.19404	1.13383	0.107226	1.08799	1.16215	0.785632	0.952484	0.967688	1.00541	0.98655	0.993559	0.128896	0.575718	0.844702
105	PDCD6_MOUSE	sp|P12815	P12815	Programmed cell death protein 6 OS=Mus musculus (Mouse) GN=Pdcd6 PE=1 SV=2	Pdcd6	10090	sp|P12815	141.732	5	5	5	35.08	21867	5.16	1.01378	1.00296	1.04696	0.936301	1.00837	1	0.0464086	1.25943	0.94772	1.16985	1.0851	1.19481	0.96873	1.12748	1.10427	0.126347	1.23494	1.19404	1.19513	1.065	0.980061	1.19404	1.13383	0.107226	1.08799	1.16215	0.785632	0.952484	0.967688	1.00541	0.98655	0.993559	0.128896	0.575718	0.844702
105	RAP2B_MOUSE	sp|P61226	P61226	Ras-related protein Rap-2b OS=Mus musculus (Mouse) GN=Rap2b PE=1 SV=1	Rap2b	10090	sp|P61226	113.069	2	2	1	20.77	20504	4.73	1.01378	1.00296	1.04696	0.936301	1.00837	1	0.0464086	1.25943	0.94772	1.16985	1.0851	1.19481	0.96873	1.12748	1.10427	0.126347	1.23494	1.19404	1.19513	1.065	0.980061	1.19404	1.13383	0.107226	1.08799	1.16215	0.785632	0.952484	0.967688	1.00541	0.98655	0.993559	0.128896	0.575718	0.844702
105	RAP2C_MOUSE	sp|Q8BU31	Q8BU31	Ras-related protein Rap-2c OS=Mus musculus (Mouse) GN=Rap2c PE=1 SV=1	Rap2c	10090	sp|Q8BU31	93.28	2	2	1	20.77	20745	4.87	1.01378	1.00296	1.04696	0.936301	1.00837	1	0.0464086	1.25943	0.94772	1.16985	1.0851	1.19481	0.96873	1.12748	1.10427	0.126347	1.23494	1.19404	1.19513	1.065	0.980061	1.19404	1.13383	0.107226	1.08799	1.16215	0.785632	0.952484	0.967688	1.00541	0.98655	0.993559	0.128896	0.575718	0.844702
105	TBB5_MOUSE	sp|P99024	P99024	Tubulin beta-5 chain OS=Mus musculus (Mouse) GN=Tubb5 PE=1 SV=1	Tubb5	10090	sp|P99024	84.326	3	3	3	8.11	49671	4.78	1.01378	1.00296	1.04696	0.936301	1.00837	1	0.0464086	1.25943	0.94772	1.16985	1.0851	1.19481	0.96873	1.12748	1.10427	0.126347	1.23494	1.19404	1.19513	1.065	0.980061	1.19404	1.13383	0.107226	1.08799	1.16215	0.785632	0.952484	0.967688	1.00541	0.98655	0.993559	0.128896	0.575718	0.844702
105	HPCL4_MOUSE	sp|Q8BGZ1	Q8BGZ1	Hippocalcin-like protein 4 OS=Mus musculus (Mouse) GN=Hpcal4 PE=1 SV=3	Hpcal4	10090	sp|Q8BGZ1	36.753	2	2	1	9.95	22215	4.76	1.01378	1.00296	1.04696	0.936301	1.00837	1	0.0464086	1.25943	0.94772	1.16985	1.0851	1.19481	0.96873	1.12748	1.10427	0.126347	1.23494	1.19404	1.19513	1.065	0.980061	1.19404	1.13383	0.107226	1.08799	1.16215	0.785632	0.952484	0.967688	1.00541	0.98655	0.993559	0.128896	0.575718	0.844702
105	LEGL_MOUSE	sp|Q8VED9	Q8VED9	Galectin-related protein OS=Mus musculus (Mouse) GN=Lgalsl PE=1 SV=1	Lgalsl	10090	sp|Q8VED9	29.492	2	2	2	11.63	18956	5.12	1.01378	1.00296	1.04696	0.936301	1.00837	1	0.0464086	1.25943	0.94772	1.16985	1.0851	1.19481	0.96873	1.12748	1.10427	0.126347	1.23494	1.19404	1.19513	1.065	0.980061	1.19404	1.13383	0.107226	1.08799	1.16215	0.785632	0.952484	0.967688	1.00541	0.98655	0.993559	0.128896	0.575718	0.844702
139	PSB4_MOUSE	sp|P99026	P99026	Proteasome subunit beta type-4 OS=Mus musculus (Mouse) GN=Psmb4 PE=1 SV=1	Psmb4	10090	sp|P99026	510.855	8	10	10	48.48	29116	5.43	0.935216	1.12242	0.951482	0.990879	0.97118	1	0.0848954	1.33102	1.4207	0.95688	1.44535	1.06218	1.17936	1.25519	1.23258	0.199113	1.12985	1.26575	1.3569	1.00368	1.03304	1.12985	1.15784	0.151154	0.961377	1.05334	1.10758	1.1522	1.20988	1.07538	1.09148	1.09329	0.0855419	0.242819	0.952419
155	RB11B_MOUSE	sp|P46638	P46638	Ras-related protein Rab-11B OS=Mus musculus (Mouse) GN=Rab11b PE=1 SV=3	Rab11b	10090	sp|P46638; sp|P62492	172.003	7	7	7	31.19	24489	5.65	0.975246	0.985477	1.02168	1.0176	1.00154	1	0.0231181	0.961753	0.962925	0.819106	0.958859	0.850116	0.887884	0.923372	0.906774	0.0634685	0.77178	0.908645	0.904377	0.889126	1.00777	0.904377	0.89634	0.0839646	0.910378	0.911887	0.93451	0.885466	0.985067	0.936912	0.923198	0.92737	0.0339275	0.387015	0.238378
155	RAB5C_MOUSE	sp|P35278	P35278	Ras-related protein Rab-5C OS=Mus musculus (Mouse) GN=Rab5c PE=1 SV=2	Rab5c	10090	sp|P35278	143.322	5	5	4	29.17	23413	8.64	0.975246	0.985477	1.02168	1.0176	1.00154	1	0.0231181	0.961753	0.962925	0.819106	0.958859	0.850116	0.887884	0.923372	0.906774	0.0634685	0.77178	0.908645	0.904377	0.889126	1.00777	0.904377	0.89634	0.0839646	0.910378	0.911887	0.93451	0.885466	0.985067	0.936912	0.923198	0.92737	0.0339275	0.387015	0.238378
155	VDAC1_MOUSE	sp|Q60932	Q60932	Voltage-dependent anion-selective channel protein 1 OS=Mus musculus (Mouse) GN=Vdac1 PE=1 SV=3	Vdac1	10090	sp|Q60932	112.814	2	2	2	8.45	32351	8.55	0.975246	0.985477	1.02168	1.0176	1.00154	1	0.0231181	0.961753	0.962925	0.819106	0.958859	0.850116	0.887884	0.923372	0.906774	0.0634685	0.77178	0.908645	0.904377	0.889126	1.00777	0.904377	0.89634	0.0839646	0.910378	0.911887	0.93451	0.885466	0.985067	0.936912	0.923198	0.92737	0.0339275	0.387015	0.238378
155	PSIP1_MOUSE	sp|Q99JF8	Q99JF8	PC4 and SFRS1-interacting protein OS=Mus musculus (Mouse) GN=Psip1 PE=1 SV=1	Psip1	10090	sp|Q99JF8	101.382	2	2	2	7.01	59697	9.15	0.975246	0.985477	1.02168	1.0176	1.00154	1	0.0231181	0.961753	0.962925	0.819106	0.958859	0.850116	0.887884	0.923372	0.906774	0.0634685	0.77178	0.908645	0.904377	0.889126	1.00777	0.904377	0.89634	0.0839646	0.910378	0.911887	0.93451	0.885466	0.985067	0.936912	0.923198	0.92737	0.0339275	0.387015	0.238378
155	RAB5A_MOUSE	sp|Q9CQD1	Q9CQD1	Ras-related protein Rab-5A OS=Mus musculus (Mouse) GN=Rab5a PE=1 SV=1	Rab5a	10090	sp|Q9CQD1	51.625	2	2	1	11.63	23599	8.32	0.975246	0.985477	1.02168	1.0176	1.00154	1	0.0231181	0.961753	0.962925	0.819106	0.958859	0.850116	0.887884	0.923372	0.906774	0.0634685	0.77178	0.908645	0.904377	0.889126	1.00777	0.904377	0.89634	0.0839646	0.910378	0.911887	0.93451	0.885466	0.985067	0.936912	0.923198	0.92737	0.0339275	0.387015	0.238378
155	RAB3C_MOUSE	sp|P62823	P62823	Ras-related protein Rab-3C OS=Mus musculus (Mouse) GN=Rab3c PE=1 SV=1	Rab3c	10090	sp|P62823; sp|Q9CZT8	31.932	2	2	1	9.69	25872	5.1	0.975246	0.985477	1.02168	1.0176	1.00154	1	0.0231181	0.961753	0.962925	0.819106	0.958859	0.850116	0.887884	0.923372	0.906774	0.0634685	0.77178	0.908645	0.904377	0.889126	1.00777	0.904377	0.89634	0.0839646	0.910378	0.911887	0.93451	0.885466	0.985067	0.936912	0.923198	0.92737	0.0339275	0.387015	0.238378
155	RAB3D_MOUSE	sp|P35276	P35276	Ras-related protein Rab-3D OS=Mus musculus (Mouse) GN=Rab3d PE=1 SV=1	Rab3d	10090	sp|P35276	31.932	2	2	1	10.05	24416	4.76	0.975246	0.985477	1.02168	1.0176	1.00154	1	0.0231181	0.961753	0.962925	0.819106	0.958859	0.850116	0.887884	0.923372	0.906774	0.0634685	0.77178	0.908645	0.904377	0.889126	1.00777	0.904377	0.89634	0.0839646	0.910378	0.911887	0.93451	0.885466	0.985067	0.936912	0.923198	0.92737	0.0339275	0.387015	0.238378
155	RAB3A_MOUSE	sp|P63011	P63011	Ras-related protein Rab-3A OS=Mus musculus (Mouse) GN=Rab3a PE=1 SV=1	Rab3a	10090	sp|P63011	31.932	2	2	1	10	24970	4.85	0.975246	0.985477	1.02168	1.0176	1.00154	1	0.0231181	0.961753	0.962925	0.819106	0.958859	0.850116	0.887884	0.923372	0.906774	0.0634685	0.77178	0.908645	0.904377	0.889126	1.00777	0.904377	0.89634	0.0839646	0.910378	0.911887	0.93451	0.885466	0.985067	0.936912	0.923198	0.92737	0.0339275	0.387015	0.238378
158	GAL3A_MOUSE	sp|Q9D172	Q9D172	Glutamine amidotransferase-like class 1 domain-containing protein 3A, mitochondrial OS=Mus musculus (Mouse) GN=Gatd3a PE=1 SV=1	Gatd3a	10090	sp|Q9D172	210.202	7	7	7	42.11	28090	7.31	0.918164	1.0366	1.09337	0.951866	0.994231	1	0.0797329	0.932081	0.890724	1.10765	1.0183	1.23054	1.06299	1.04065	1.04038	0.123134	1.11853	1.07359	1.03289	1.13632	1.18159	1.11853	1.10858	0.0573428	1.14388	1.21316	1.12692	1.04057	0.998924	1.13711	1.13202	1.1101	0.0774221	0.743981	0.0383021
158	GSTM1_MOUSE	sp|P10649	P10649	Glutathione S-transferase Mu 1 OS=Mus musculus (Mouse) GN=Gstm1 PE=1 SV=2	Gstm1	10090	sp|P10649	256.062	6	6	6	33.49	25970	8.14	0.918164	1.0366	1.09337	0.951866	0.994231	1	0.0797329	0.932081	0.890724	1.10765	1.0183	1.23054	1.06299	1.04065	1.04038	0.123134	1.11853	1.07359	1.03289	1.13632	1.18159	1.11853	1.10858	0.0573428	1.14388	1.21316	1.12692	1.04057	0.998924	1.13711	1.13202	1.1101	0.0774221	0.743981	0.0383021
158	PIMT_MOUSE	sp|P23506	P23506	Protein-L-isoaspartate(D-aspartate) O-methyltransferase OS=Mus musculus (Mouse) GN=Pcmt1 PE=1 SV=3	Pcmt1	10090	sp|P23506	432.091	9	10	10	39.65	24634	7.29	0.918164	1.0366	1.09337	0.951866	0.994231	1	0.0797329	0.932081	0.890724	1.10765	1.0183	1.23054	1.06299	1.04065	1.04038	0.123134	1.11853	1.07359	1.03289	1.13632	1.18159	1.11853	1.10858	0.0573428	1.14388	1.21316	1.12692	1.04057	0.998924	1.13711	1.13202	1.1101	0.0774221	0.743981	0.0383021
158	TPIS_MOUSE	sp|P17751	P17751	Triosephosphate isomerase OS=Mus musculus (Mouse) GN=Tpi1 PE=1 SV=4	Tpi1	10090	sp|P17751	180.425	4	4	4	19.73	32192	5.56	0.918164	1.0366	1.09337	0.951866	0.994231	1	0.0797329	0.932081	0.890724	1.10765	1.0183	1.23054	1.06299	1.04065	1.04038	0.123134	1.11853	1.07359	1.03289	1.13632	1.18159	1.11853	1.10858	0.0573428	1.14388	1.21316	1.12692	1.04057	0.998924	1.13711	1.13202	1.1101	0.0774221	0.743981	0.0383021
158	HBB1_MOUSE	sp|P02088	P02088	Hemoglobin subunit beta-1 OS=Mus musculus (Mouse) GN=Hbb-b1 PE=1 SV=2	Hbb-b1	10090	sp|P02088	85.161	4	4	4	36.05	15840	7.26	0.918164	1.0366	1.09337	0.951866	0.994231	1	0.0797329	0.932081	0.890724	1.10765	1.0183	1.23054	1.06299	1.04065	1.04038	0.123134	1.11853	1.07359	1.03289	1.13632	1.18159	1.11853	1.10858	0.0573428	1.14388	1.21316	1.12692	1.04057	0.998924	1.13711	1.13202	1.1101	0.0774221	0.743981	0.0383021
158	NDUBA_MOUSE	sp|Q9DCS9	Q9DCS9	NADH dehydrogenase [ubiquinone] 1 beta subcomplex subunit 10 OS=Mus musculus (Mouse) GN=Ndufb10 PE=1 SV=3	Ndufb10	10090	sp|Q9DCS9	79.324	2	2	2	14.2	21024	8.19	0.918164	1.0366	1.09337	0.951866	0.994231	1	0.0797329	0.932081	0.890724	1.10765	1.0183	1.23054	1.06299	1.04065	1.04038	0.123134	1.11853	1.07359	1.03289	1.13632	1.18159	1.11853	1.10858	0.0573428	1.14388	1.21316	1.12692	1.04057	0.998924	1.13711	1.13202	1.1101	0.0774221	0.743981	0.0383021
158	MAAI_MOUSE	sp|Q9WVL0	Q9WVL0	Maleylacetoacetate isomerase OS=Mus musculus (Mouse) GN=Gstz1 PE=1 SV=1	Gstz1	10090	sp|Q9WVL0	38.634	2	2	2	17.13	24275	7.68	0.918164	1.0366	1.09337	0.951866	0.994231	1	0.0797329	0.932081	0.890724	1.10765	1.0183	1.23054	1.06299	1.04065	1.04038	0.123134	1.11853	1.07359	1.03289	1.13632	1.18159	1.11853	1.10858	0.0573428	1.14388	1.21316	1.12692	1.04057	0.998924	1.13711	1.13202	1.1101	0.0774221	0.743981	0.0383021
202	ES8L2_MOUSE	sp|Q99K30	Q99K30	Epidermal growth factor receptor kinase substrate 8-like protein 2 OS=Mus musculus (Mouse) GN=Eps8l2 PE=1 SV=1	Eps8l2	10090	sp|Q99K30	154.749	4	4	4	7.68	82229	6.73	1.10342	0.994232	0.925426	0.97692	0.985576	1	0.0748847	0.999004	0.894882	0.919255	0.900541	0.907838	0.883016	0.904189	0.917423	0.0417794	0.936487	0.967422	0.9904	0.854704	0.976704	0.967422	0.945143	0.054302	0.862451	0.967149	0.927961	0.912999	0.862032	0.905796	0.909398	0.906398	0.0402474	0.0222826	0.213068
202	PSA6_MOUSE	sp|Q9QUM9	Q9QUM9	Proteasome subunit alpha type-6 OS=Mus musculus (Mouse) GN=Psma6 PE=1 SV=1	Psma6	10090	sp|Q9QUM9	82.762	2	2	2	9.35	27372	6.34	1.10342	0.994232	0.925426	0.97692	0.985576	1	0.0748847	0.999004	0.894882	0.919255	0.900541	0.907838	0.883016	0.904189	0.917423	0.0417794	0.936487	0.967422	0.9904	0.854704	0.976704	0.967422	0.945143	0.054302	0.862451	0.967149	0.927961	0.912999	0.862032	0.905796	0.909398	0.906398	0.0402474	0.0222826	0.213068
202	PSB7_MOUSE	sp|P70195	P70195	Proteasome subunit beta type-7 OS=Mus musculus (Mouse) GN=Psmb7 PE=1 SV=1	Psmb7	10090	sp|P70195	678.87	12	16	16	56.32	29891	5.84	1.10342	0.994232	0.925426	0.97692	0.985576	1	0.0748847	0.999004	0.894882	0.919255	0.900541	0.907838	0.883016	0.904189	0.917423	0.0417794	0.936487	0.967422	0.9904	0.854704	0.976704	0.967422	0.945143	0.054302	0.862451	0.967149	0.927961	0.912999	0.862032	0.905796	0.909398	0.906398	0.0402474	0.0222826	0.213068
208	GSH0_MOUSE	sp|O09172	O09172	Glutamate--cysteine ligase regulatory subunit OS=Mus musculus (Mouse) GN=Gclm PE=1 SV=1	Gclm	10090	sp|O09172	259.629	7	7	7	32.48	30535	5.35	1.09291	0.841403	1.07655	0.989141	1.03285	1	0.115127	0.816908	0.739452	0.944485	0.754642	1.02566	0.860953	0.83893	0.857017	0.111372	0.964029	0.867016	0.915987	1.02177	0.975268	0.964029	0.948813	0.0592077	1.00809	0.926185	0.812244	0.664165	0.834497	0.956209	0.880341	0.866899	0.123746	0.034048	0.77569
208	PHB_MOUSE	sp|P67778	P67778	Prohibitin OS=Mus musculus (Mouse) GN=Phb PE=1 SV=1	Phb	10090	sp|P67778	416.742	9	9	9	41.91	29820	5.57	1.09291	0.841403	1.07655	0.989141	1.03285	1	0.115127	0.816908	0.739452	0.944485	0.754642	1.02566	0.860953	0.83893	0.857017	0.111372	0.964029	0.867016	0.915987	1.02177	0.975268	0.964029	0.948813	0.0592077	1.00809	0.926185	0.812244	0.664165	0.834497	0.956209	0.880341	0.866899	0.123746	0.034048	0.77569
208	LXN_MOUSE	sp|P70202	P70202	Latexin OS=Mus musculus (Mouse) GN=Lxn PE=1 SV=2	Lxn	10090	sp|P70202	322.855	4	6	6	21.62	25492	5.46	1.09291	0.841403	1.07655	0.989141	1.03285	1	0.115127	0.816908	0.739452	0.944485	0.754642	1.02566	0.860953	0.83893	0.857017	0.111372	0.964029	0.867016	0.915987	1.02177	0.975268	0.964029	0.948813	0.0592077	1.00809	0.926185	0.812244	0.664165	0.834497	0.956209	0.880341	0.866899	0.123746	0.034048	0.77569
208	PEF1_MOUSE	sp|Q8BFY6	Q8BFY6	Peflin OS=Mus musculus (Mouse) GN=Pef1 PE=1 SV=1	Pef1	10090	sp|Q8BFY6	163.738	3	3	3	13.45	29228	5.88	1.09291	0.841403	1.07655	0.989141	1.03285	1	0.115127	0.816908	0.739452	0.944485	0.754642	1.02566	0.860953	0.83893	0.857017	0.111372	0.964029	0.867016	0.915987	1.02177	0.975268	0.964029	0.948813	0.0592077	1.00809	0.926185	0.812244	0.664165	0.834497	0.956209	0.880341	0.866899	0.123746	0.034048	0.77569
208	CATB_MOUSE	sp|P10605	P10605	Cathepsin B OS=Mus musculus (Mouse) GN=Ctsb PE=1 SV=2	Ctsb	10090	sp|P10605	64.834	2	2	2	9.14	37280	5.23	1.09291	0.841403	1.07655	0.989141	1.03285	1	0.115127	0.816908	0.739452	0.944485	0.754642	1.02566	0.860953	0.83893	0.857017	0.111372	0.964029	0.867016	0.915987	1.02177	0.975268	0.964029	0.948813	0.0592077	1.00809	0.926185	0.812244	0.664165	0.834497	0.956209	0.880341	0.866899	0.123746	0.034048	0.77569
208	CBLN1_MOUSE	sp|Q9R171	Q9R171	Cerebellin-1 OS=Mus musculus (Mouse) GN=Cbln1 PE=1 SV=1	Cbln1	10090	sp|Q9R171	49.569	2	2	2	9.84	21113	6.93	1.09291	0.841403	1.07655	0.989141	1.03285	1	0.115127	0.816908	0.739452	0.944485	0.754642	1.02566	0.860953	0.83893	0.857017	0.111372	0.964029	0.867016	0.915987	1.02177	0.975268	0.964029	0.948813	0.0592077	1.00809	0.926185	0.812244	0.664165	0.834497	0.956209	0.880341	0.866899	0.123746	0.034048	0.77569
208	PMM1_MOUSE	sp|O35621	O35621	Phosphomannomutase 1 OS=Mus musculus (Mouse) GN=Pmm1 PE=1 SV=1	Pmm1	10090	sp|O35621	46.059	2	2	2	8.4	29775	5.33	1.09291	0.841403	1.07655	0.989141	1.03285	1	0.115127	0.816908	0.739452	0.944485	0.754642	1.02566	0.860953	0.83893	0.857017	0.111372	0.964029	0.867016	0.915987	1.02177	0.975268	0.964029	0.948813	0.0592077	1.00809	0.926185	0.812244	0.664165	0.834497	0.956209	0.880341	0.866899	0.123746	0.034048	0.77569
216	CAH2_MOUSE	sp|P00920	P00920	Carbonic anhydrase 2 OS=Mus musculus (Mouse) GN=Ca2 PE=1 SV=4	Ca2	10090	sp|P00920	244.125	6	6	6	31.92	29033	6.48	1.01977	1.07441	0.992324	0.913502	1.00605	1	0.0670027	1.23221	1.22322	1.04767	1.1147	1.10644	1.0874	1.11057	1.13528	0.0753023	1.03152	0.995192	1.23308	0.887488	1.12215	1.03152	1.05389	0.130771	0.914819	1.07942	0.984049	1.02088	0.982688	1.06851	1.00246	1.00839	0.0613568	0.276257	0.206029
216	TPRGL_MOUSE	sp|Q9DBS2	Q9DBS2	Tumor protein p63-regulated gene 1-like protein OS=Mus musculus (Mouse) GN=Tprg1l PE=1 SV=1	Tprg1l	10090	sp|Q9DBS2	183.229	4	4	4	17.29	29814	6.91	1.01977	1.07441	0.992324	0.913502	1.00605	1	0.0670027	1.23221	1.22322	1.04767	1.1147	1.10644	1.0874	1.11057	1.13528	0.0753023	1.03152	0.995192	1.23308	0.887488	1.12215	1.03152	1.05389	0.130771	0.914819	1.07942	0.984049	1.02088	0.982688	1.06851	1.00246	1.00839	0.0613568	0.276257	0.206029
216	DHB8_MOUSE	sp|P50171	P50171	Estradiol 17-beta-dehydrogenase 8 OS=Mus musculus (Mouse) GN=Hsd17b8 PE=1 SV=2	Hsd17b8	10090	sp|P50171	64.04	2	2	2	9.27	26588	6.1	1.01977	1.07441	0.992324	0.913502	1.00605	1	0.0670027	1.23221	1.22322	1.04767	1.1147	1.10644	1.0874	1.11057	1.13528	0.0753023	1.03152	0.995192	1.23308	0.887488	1.12215	1.03152	1.05389	0.130771	0.914819	1.07942	0.984049	1.02088	0.982688	1.06851	1.00246	1.00839	0.0613568	0.276257	0.206029
216	IF4H_MOUSE	sp|Q9WUK2	Q9WUK2	Eukaryotic translation initiation factor 4H OS=Mus musculus (Mouse) GN=Eif4h PE=1 SV=3	Eif4h	10090	sp|Q9WUK2	750.81	14	17	17	63.71	27341	6.91	1.01977	1.07441	0.992324	0.913502	1.00605	1	0.0670027	1.23221	1.22322	1.04767	1.1147	1.10644	1.0874	1.11057	1.13528	0.0753023	1.03152	0.995192	1.23308	0.887488	1.12215	1.03152	1.05389	0.130771	0.914819	1.07942	0.984049	1.02088	0.982688	1.06851	1.00246	1.00839	0.0613568	0.276257	0.206029
219	PSA1_MOUSE	sp|Q9R1P4	Q9R1P4	Proteasome subunit alpha type-1 OS=Mus musculus (Mouse) GN=Psma1 PE=1 SV=1	Psma1	10090	sp|Q9R1P4	372.113	12	12	12	48.29	29547	6	0.960447	1.0636	0.938034	1.03792	0.999185	1	0.0602406	0.943558	0.956273	0.994981	0.975542	0.926513	1.08929	0.965908	0.981026	0.0581958	1.00423	0.89082	0.719992	0.941558	0.882234	0.89082	0.887766	0.105647	1.16509	0.970623	0.941445	0.985274	1.0599	1.01658	1.00093	1.02315	0.0805126	0.0750273	0.437836
245	TBA1B_MOUSE	sp|P05213	P05213	Tubulin alpha-1B chain OS=Mus musculus (Mouse) GN=Tuba1b PE=1 SV=2	Tuba1b	10090	sp|P05213; sp|P68369; sp|P68373	195.81	6	6	6	17.07	50152	4.94	1.10229	1.02121	0.871808	1.00469	1.01295	1	0.095513	0.780245	0.71125	0.943116	0.841238	0.897948	0.921516	0.869593	0.849219	0.0897493	0.96254	0.902214	0.958482	0.975169	1.02046	0.96254	0.963773	0.0423148	0.937007	0.968864	0.83109	0.917304	0.836726	0.833868	0.877015	0.887477	0.0609849	0.00412238	0.738314
245	EF1D_MOUSE	sp|P57776	P57776	Elongation factor 1-delta OS=Mus musculus (Mouse) GN=Eef1d PE=1 SV=3	Eef1d	10090	sp|P57776	191.927	4	4	4	19.57	31293	4.91	1.10229	1.02121	0.871808	1.00469	1.01295	1	0.095513	0.780245	0.71125	0.943116	0.841238	0.897948	0.921516	0.869593	0.849219	0.0897493	0.96254	0.902214	0.958482	0.975169	1.02046	0.96254	0.963773	0.0423148	0.937007	0.968864	0.83109	0.917304	0.836726	0.833868	0.877015	0.887477	0.0609849	0.00412238	0.738314
245	CAH8_MOUSE	sp|P28651	P28651	Carbonic anhydrase-related protein OS=Mus musculus (Mouse) GN=Ca8 PE=1 SV=5	Ca8	10090	sp|P28651	109.238	3	3	3	10.31	33081	4.71	1.10229	1.02121	0.871808	1.00469	1.01295	1	0.095513	0.780245	0.71125	0.943116	0.841238	0.897948	0.921516	0.869593	0.849219	0.0897493	0.96254	0.902214	0.958482	0.975169	1.02046	0.96254	0.963773	0.0423148	0.937007	0.968864	0.83109	0.917304	0.836726	0.833868	0.877015	0.887477	0.0609849	0.00412238	0.738314
245	ACTB_MOUSE	sp|P60710	P60710	Actin, cytoplasmic 1 OS=Mus musculus (Mouse) GN=Actb PE=1 SV=1	Actb	10090	sp|P60710; sp|P63260	77.13	3	3	3	10.67	41737	5.29	1.10229	1.02121	0.871808	1.00469	1.01295	1	0.095513	0.780245	0.71125	0.943116	0.841238	0.897948	0.921516	0.869593	0.849219	0.0897493	0.96254	0.902214	0.958482	0.975169	1.02046	0.96254	0.963773	0.0423148	0.937007	0.968864	0.83109	0.917304	0.836726	0.833868	0.877015	0.887477	0.0609849	0.00412238	0.738314
245	1433T_MOUSE	sp|P68254	P68254	14-3-3 protein theta OS=Mus musculus (Mouse) GN=Ywhaq PE=1 SV=1	Ywhaq	10090	sp|P68254; sp|Q9CQV8	48.583	3	3	2	10.2	27778	4.69	1.10229	1.02121	0.871808	1.00469	1.01295	1	0.095513	0.780245	0.71125	0.943116	0.841238	0.897948	0.921516	0.869593	0.849219	0.0897493	0.96254	0.902214	0.958482	0.975169	1.02046	0.96254	0.963773	0.0423148	0.937007	0.968864	0.83109	0.917304	0.836726	0.833868	0.877015	0.887477	0.0609849	0.00412238	0.738314
245	1433S_MOUSE	sp|O70456	O70456	14-3-3 protein sigma OS=Mus musculus (Mouse) GN=Sfn PE=1 SV=2	Sfn	10090	sp|O70456	40.532	2	2	1	6.45	27706	4.72	1.10229	1.02121	0.871808	1.00469	1.01295	1	0.095513	0.780245	0.71125	0.943116	0.841238	0.897948	0.921516	0.869593	0.849219	0.0897493	0.96254	0.902214	0.958482	0.975169	1.02046	0.96254	0.963773	0.0423148	0.937007	0.968864	0.83109	0.917304	0.836726	0.833868	0.877015	0.887477	0.0609849	0.00412238	0.738314
245	ANXA5_MOUSE	sp|P48036	P48036	Annexin A5 OS=Mus musculus (Mouse) GN=Anxa5 PE=1 SV=1	Anxa5	10090	sp|P48036	1399.78	24	31	31	72.41	35752	4.82	1.10229	1.02121	0.871808	1.00469	1.01295	1	0.095513	0.780245	0.71125	0.943116	0.841238	0.897948	0.921516	0.869593	0.849219	0.0897493	0.96254	0.902214	0.958482	0.975169	1.02046	0.96254	0.963773	0.0423148	0.937007	0.968864	0.83109	0.917304	0.836726	0.833868	0.877015	0.887477	0.0609849	0.00412238	0.738314
245	OTUB1_MOUSE	sp|Q7TQI3	Q7TQI3	Ubiquitin thioesterase OTUB1 OS=Mus musculus (Mouse) GN=Otub1 PE=1 SV=2	Otub1	10090	sp|Q7TQI3	620.454	12	13	13	45.39	31270	4.85	1.10229	1.02121	0.871808	1.00469	1.01295	1	0.095513	0.780245	0.71125	0.943116	0.841238	0.897948	0.921516	0.869593	0.849219	0.0897493	0.96254	0.902214	0.958482	0.975169	1.02046	0.96254	0.963773	0.0423148	0.937007	0.968864	0.83109	0.917304	0.836726	0.833868	0.877015	0.887477	0.0609849	0.00412238	0.738314
279	HEM2_MOUSE	sp|P10518	P10518	Delta-aminolevulinic acid dehydratase OS=Mus musculus (Mouse) GN=Alad PE=1 SV=1	Alad	10090	sp|P10518	599.105	13	15	15	47.88	36024	6.31	0.863354	0.982697	1.12013	1.03382	1.00826	1	0.10731	1.27136	1.14736	1.30432	1.06801	1.26844	1.02699	1.2079	1.18108	0.117166	1.00781	0.943388	0.716039	1.1755	1.36231	1.00781	1.04101	0.243699	1.14681	1.29797	1.0166	1.29235	1.2117	1.15079	1.18125	1.18604	0.105811	0.0261401	0.852541
279	LASP1_MOUSE	sp|Q61792	Q61792	LIM and SH3 domain protein 1 OS=Mus musculus (Mouse) GN=Lasp1 PE=1 SV=1	Lasp1	10090	sp|Q61792	198.479	7	7	7	28.9	29994	6.61	0.863354	0.982697	1.12013	1.03382	1.00826	1	0.10731	1.27136	1.14736	1.30432	1.06801	1.26844	1.02699	1.2079	1.18108	0.117166	1.00781	0.943388	0.716039	1.1755	1.36231	1.00781	1.04101	0.243699	1.14681	1.29797	1.0166	1.29235	1.2117	1.15079	1.18125	1.18604	0.105811	0.0261401	0.852541
279	PP1B_MOUSE	sp|P62141	P62141	Serine/threonine-protein phosphatase PP1-beta catalytic subunit OS=Mus musculus (Mouse) GN=Ppp1cb PE=1 SV=3	Ppp1cb	10090	sp|P62141	234.205	7	7	1	26.3	37187	5.85	0.863354	0.982697	1.12013	1.03382	1.00826	1	0.10731	1.27136	1.14736	1.30432	1.06801	1.26844	1.02699	1.2079	1.18108	0.117166	1.00781	0.943388	0.716039	1.1755	1.36231	1.00781	1.04101	0.243699	1.14681	1.29797	1.0166	1.29235	1.2117	1.15079	1.18125	1.18604	0.105811	0.0261401	0.852541
279	PP1G_MOUSE	sp|P63087	P63087	Serine/threonine-protein phosphatase PP1-gamma catalytic subunit OS=Mus musculus (Mouse) GN=Ppp1cc PE=1 SV=1	Ppp1cc	10090	sp|P63087	338.871	8	8	2	32.2	36984	6.14	0.863354	0.982697	1.12013	1.03382	1.00826	1	0.10731	1.27136	1.14736	1.30432	1.06801	1.26844	1.02699	1.2079	1.18108	0.117166	1.00781	0.943388	0.716039	1.1755	1.36231	1.00781	1.04101	0.243699	1.14681	1.29797	1.0166	1.29235	1.2117	1.15079	1.18125	1.18604	0.105811	0.0261401	0.852541
279	PYGB_MOUSE	sp|Q8CI94	Q8CI94	Glycogen phosphorylase, brain form OS=Mus musculus (Mouse) GN=Pygb PE=1 SV=3	Pygb	10090	sp|Q8CI94	398.146	7	7	7	7.83	96730	6.29	0.863354	0.982697	1.12013	1.03382	1.00826	1	0.10731	1.27136	1.14736	1.30432	1.06801	1.26844	1.02699	1.2079	1.18108	0.117166	1.00781	0.943388	0.716039	1.1755	1.36231	1.00781	1.04101	0.243699	1.14681	1.29797	1.0166	1.29235	1.2117	1.15079	1.18125	1.18604	0.105811	0.0261401	0.852541
279	ARK72_MOUSE	sp|Q8CG76	Q8CG76	Aflatoxin B1 aldehyde reductase member 2 OS=Mus musculus (Mouse) GN=Akr7a2 PE=1 SV=3	Akr7a2	10090	sp|Q8CG76	289.703	5	5	5	19.07	40612	8.36	0.863354	0.982697	1.12013	1.03382	1.00826	1	0.10731	1.27136	1.14736	1.30432	1.06801	1.26844	1.02699	1.2079	1.18108	0.117166	1.00781	0.943388	0.716039	1.1755	1.36231	1.00781	1.04101	0.243699	1.14681	1.29797	1.0166	1.29235	1.2117	1.15079	1.18125	1.18604	0.105811	0.0261401	0.852541
279	G3P_MOUSE	sp|P16858	P16858	Glyceraldehyde-3-phosphate dehydrogenase OS=Mus musculus (Mouse) GN=Gapdh PE=1 SV=2	Gapdh	10090	sp|P16858	241.992	5	5	5	25.53	35810	8.44	0.863354	0.982697	1.12013	1.03382	1.00826	1	0.10731	1.27136	1.14736	1.30432	1.06801	1.26844	1.02699	1.2079	1.18108	0.117166	1.00781	0.943388	0.716039	1.1755	1.36231	1.00781	1.04101	0.243699	1.14681	1.29797	1.0166	1.29235	1.2117	1.15079	1.18125	1.18604	0.105811	0.0261401	0.852541
279	GPDA_MOUSE	sp|P13707	P13707	Glycerol-3-phosphate dehydrogenase [NAD(+)], cytoplasmic OS=Mus musculus (Mouse) GN=Gpd1 PE=1 SV=3	Gpd1	10090	sp|P13707	177.647	3	5	5	9.46	37573	6.75	0.863354	0.982697	1.12013	1.03382	1.00826	1	0.10731	1.27136	1.14736	1.30432	1.06801	1.26844	1.02699	1.2079	1.18108	0.117166	1.00781	0.943388	0.716039	1.1755	1.36231	1.00781	1.04101	0.243699	1.14681	1.29797	1.0166	1.29235	1.2117	1.15079	1.18125	1.18604	0.105811	0.0261401	0.852541
279	RLA0_MOUSE	sp|P14869	P14869	60S acidic ribosomal protein P0 OS=Mus musculus (Mouse) GN=Rplp0 PE=1 SV=3	Rplp0	10090	sp|P14869	154.74	5	5	5	26.18	34216	5.91	0.863354	0.982697	1.12013	1.03382	1.00826	1	0.10731	1.27136	1.14736	1.30432	1.06801	1.26844	1.02699	1.2079	1.18108	0.117166	1.00781	0.943388	0.716039	1.1755	1.36231	1.00781	1.04101	0.243699	1.14681	1.29797	1.0166	1.29235	1.2117	1.15079	1.18125	1.18604	0.105811	0.0261401	0.852541
279	ACY2_MOUSE	sp|Q8R3P0	Q8R3P0	Aspartoacylase OS=Mus musculus (Mouse) GN=Aspa PE=1 SV=2	Aspa	10090	sp|Q8R3P0	141.719	2	2	2	9.29	35345	6.11	0.863354	0.982697	1.12013	1.03382	1.00826	1	0.10731	1.27136	1.14736	1.30432	1.06801	1.26844	1.02699	1.2079	1.18108	0.117166	1.00781	0.943388	0.716039	1.1755	1.36231	1.00781	1.04101	0.243699	1.14681	1.29797	1.0166	1.29235	1.2117	1.15079	1.18125	1.18604	0.105811	0.0261401	0.852541
279	TWF1_MOUSE	sp|Q91YR1	Q91YR1	Twinfilin-1 OS=Mus musculus (Mouse) GN=Twf1 PE=1 SV=2	Twf1	10090	sp|Q91YR1	118.111	6	6	6	20.57	40079	6.2	0.863354	0.982697	1.12013	1.03382	1.00826	1	0.10731	1.27136	1.14736	1.30432	1.06801	1.26844	1.02699	1.2079	1.18108	0.117166	1.00781	0.943388	0.716039	1.1755	1.36231	1.00781	1.04101	0.243699	1.14681	1.29797	1.0166	1.29235	1.2117	1.15079	1.18125	1.18604	0.105811	0.0261401	0.852541
279	VDAC2_MOUSE	sp|Q60930	Q60930	Voltage-dependent anion-selective channel protein 2 OS=Mus musculus (Mouse) GN=Vdac2 PE=1 SV=2	Vdac2	10090	sp|Q60930	109.184	4	4	4	16.61	31733	7.44	0.863354	0.982697	1.12013	1.03382	1.00826	1	0.10731	1.27136	1.14736	1.30432	1.06801	1.26844	1.02699	1.2079	1.18108	0.117166	1.00781	0.943388	0.716039	1.1755	1.36231	1.00781	1.04101	0.243699	1.14681	1.29797	1.0166	1.29235	1.2117	1.15079	1.18125	1.18604	0.105811	0.0261401	0.852541
279	GRHPR_MOUSE	sp|Q91Z53	Q91Z53	Glyoxylate reductase/hydroxypyruvate reductase OS=Mus musculus (Mouse) GN=Grhpr PE=1 SV=1	Grhpr	10090	sp|Q91Z53	96.407	2	2	2	9.15	35329	7.57	0.863354	0.982697	1.12013	1.03382	1.00826	1	0.10731	1.27136	1.14736	1.30432	1.06801	1.26844	1.02699	1.2079	1.18108	0.117166	1.00781	0.943388	0.716039	1.1755	1.36231	1.00781	1.04101	0.243699	1.14681	1.29797	1.0166	1.29235	1.2117	1.15079	1.18125	1.18604	0.105811	0.0261401	0.852541
279	PHYIP_MOUSE	sp|Q8K0S0	Q8K0S0	Phytanoyl-CoA hydroxylase-interacting protein OS=Mus musculus (Mouse) GN=Phyhip PE=1 SV=1	Phyhip	10090	sp|Q8K0S0	62.856	2	2	2	7.88	37555	6.53	0.863354	0.982697	1.12013	1.03382	1.00826	1	0.10731	1.27136	1.14736	1.30432	1.06801	1.26844	1.02699	1.2079	1.18108	0.117166	1.00781	0.943388	0.716039	1.1755	1.36231	1.00781	1.04101	0.243699	1.14681	1.29797	1.0166	1.29235	1.2117	1.15079	1.18125	1.18604	0.105811	0.0261401	0.852541
317	GNAO_MOUSE	sp|P18872	P18872	Guanine nucleotide-binding protein G(o) subunit alpha OS=Mus musculus (Mouse) GN=Gnao1 PE=1 SV=3	Gnao1	10090	sp|P18872	726.369	13	17	17	41.53	40085	5.34	1.04343	0.950151	0.992144	1.01428	1.00321	1	0.0393131	1.22274	1.1893	1.07126	1.19337	1.15018	1.25045	1.19134	1.17955	0.0628783	1.07437	1.00167	1.53592	1.0225	1.00503	1.0225	1.1279	0.229939	1.0545	1.02791	1.00615	1.10853	1.1216	1.19623	1.08151	1.08582	0.0702401	0.17133	0.955289
317	SH3G2_MOUSE	sp|Q62420	Q62420	Endophilin-A1 OS=Mus musculus (Mouse) GN=Sh3gl2 PE=1 SV=2	Sh3gl2	10090	sp|Q62420	364.266	10	11	11	31.25	39955	5.26	1.04343	0.950151	0.992144	1.01428	1.00321	1	0.0393131	1.22274	1.1893	1.07126	1.19337	1.15018	1.25045	1.19134	1.17955	0.0628783	1.07437	1.00167	1.53592	1.0225	1.00503	1.0225	1.1279	0.229939	1.0545	1.02791	1.00615	1.10853	1.1216	1.19623	1.08151	1.08582	0.0702401	0.17133	0.955289
317	KCD12_MOUSE	sp|Q6WVG3	Q6WVG3	BTB/POZ domain-containing protein KCTD12 OS=Mus musculus (Mouse) GN=Kctd12 PE=1 SV=1	Kctd12	10090	sp|Q6WVG3	170.115	6	6	6	20.8	35892	5.62	1.04343	0.950151	0.992144	1.01428	1.00321	1	0.0393131	1.22274	1.1893	1.07126	1.19337	1.15018	1.25045	1.19134	1.17955	0.0628783	1.07437	1.00167	1.53592	1.0225	1.00503	1.0225	1.1279	0.229939	1.0545	1.02791	1.00615	1.10853	1.1216	1.19623	1.08151	1.08582	0.0702401	0.17133	0.955289
317	PURB_MOUSE	sp|O35295	O35295	Transcriptional activator protein Pur-beta OS=Mus musculus (Mouse) GN=Purb PE=1 SV=3	Purb	10090	sp|O35295	165.779	4	4	4	12.96	33901	5.33	1.04343	0.950151	0.992144	1.01428	1.00321	1	0.0393131	1.22274	1.1893	1.07126	1.19337	1.15018	1.25045	1.19134	1.17955	0.0628783	1.07437	1.00167	1.53592	1.0225	1.00503	1.0225	1.1279	0.229939	1.0545	1.02791	1.00615	1.10853	1.1216	1.19623	1.08151	1.08582	0.0702401	0.17133	0.955289
317	HNRPC_MOUSE	sp|Q9Z204	Q9Z204	Heterogeneous nuclear ribonucleoproteins C1/C2 OS=Mus musculus (Mouse) GN=Hnrnpc PE=1 SV=1	Hnrnpc	10090	sp|Q9Z204	98.591	3	3	3	11.82	34385	4.92	1.04343	0.950151	0.992144	1.01428	1.00321	1	0.0393131	1.22274	1.1893	1.07126	1.19337	1.15018	1.25045	1.19134	1.17955	0.0628783	1.07437	1.00167	1.53592	1.0225	1.00503	1.0225	1.1279	0.229939	1.0545	1.02791	1.00615	1.10853	1.1216	1.19623	1.08151	1.08582	0.0702401	0.17133	0.955289
317	IDH3A_MOUSE	sp|Q9D6R2	Q9D6R2	Isocitrate dehydrogenase [NAD] subunit alpha, mitochondrial OS=Mus musculus (Mouse) GN=Idh3a PE=1 SV=1	Idh3a	10090	sp|Q9D6R2	92.533	2	2	2	7.92	39639	5.59	1.04343	0.950151	0.992144	1.01428	1.00321	1	0.0393131	1.22274	1.1893	1.07126	1.19337	1.15018	1.25045	1.19134	1.17955	0.0628783	1.07437	1.00167	1.53592	1.0225	1.00503	1.0225	1.1279	0.229939	1.0545	1.02791	1.00615	1.10853	1.1216	1.19623	1.08151	1.08582	0.0702401	0.17133	0.955289
317	KCRB_MOUSE	sp|Q04447	Q04447	Creatine kinase B-type OS=Mus musculus (Mouse) GN=Ckb PE=1 SV=1	Ckb	10090	sp|Q04447	88.19	2	2	2	7.87	42713	5.4	1.04343	0.950151	0.992144	1.01428	1.00321	1	0.0393131	1.22274	1.1893	1.07126	1.19337	1.15018	1.25045	1.19134	1.17955	0.0628783	1.07437	1.00167	1.53592	1.0225	1.00503	1.0225	1.1279	0.229939	1.0545	1.02791	1.00615	1.10853	1.1216	1.19623	1.08151	1.08582	0.0702401	0.17133	0.955289
317	HXK1_MOUSE	sp|P17710	P17710	Hexokinase-1 OS=Mus musculus (Mouse) GN=Hk1 PE=1 SV=3	Hk1	10090	sp|P17710	73.52	2	2	2	2.67	108303	6.37	1.04343	0.950151	0.992144	1.01428	1.00321	1	0.0393131	1.22274	1.1893	1.07126	1.19337	1.15018	1.25045	1.19134	1.17955	0.0628783	1.07437	1.00167	1.53592	1.0225	1.00503	1.0225	1.1279	0.229939	1.0545	1.02791	1.00615	1.10853	1.1216	1.19623	1.08151	1.08582	0.0702401	0.17133	0.955289
317	TBA1A_MOUSE	sp|P68369	P68369	Tubulin alpha-1A chain OS=Mus musculus (Mouse) GN=Tuba1a PE=1 SV=1	Tuba1a	10090	sp|P68369	24.897	2	2	2	6.43	50136	4.94	1.04343	0.950151	0.992144	1.01428	1.00321	1	0.0393131	1.22274	1.1893	1.07126	1.19337	1.15018	1.25045	1.19134	1.17955	0.0628783	1.07437	1.00167	1.53592	1.0225	1.00503	1.0225	1.1279	0.229939	1.0545	1.02791	1.00615	1.10853	1.1216	1.19623	1.08151	1.08582	0.0702401	0.17133	0.955289
318	GNAO_MOUSE	sp|P18872	P18872	Guanine nucleotide-binding protein G(o) subunit alpha OS=Mus musculus (Mouse) GN=Gnao1 PE=1 SV=3	Gnao1	10090	sp|P18872	717.068	15	17	17	53.11	40085	5.34	0.987491	0.88105	1.10542	1.02604	1.00676	1	0.0932696	0.81631	1.06688	0.991232	0.771206	1.05929	0.888275	0.939753	0.9322	0.125742	1.09592	0.854017	1.30178	1.0333	1.02754	1.0333	1.06251	0.161177	0.958252	0.899162	0.825081	0.770454	0.959155	0.98116	0.928707	0.898877	0.0846969	0.0396207	0.932363
318	SH3G2_MOUSE	sp|Q62420	Q62420	Endophilin-A1 OS=Mus musculus (Mouse) GN=Sh3gl2 PE=1 SV=2	Sh3gl2	10090	sp|Q62420	516.938	10	13	13	32.95	39955	5.26	0.987491	0.88105	1.10542	1.02604	1.00676	1	0.0932696	0.81631	1.06688	0.991232	0.771206	1.05929	0.888275	0.939753	0.9322	0.125742	1.09592	0.854017	1.30178	1.0333	1.02754	1.0333	1.06251	0.161177	0.958252	0.899162	0.825081	0.770454	0.959155	0.98116	0.928707	0.898877	0.0846969	0.0396207	0.932363
318	ARMC1_MOUSE	sp|Q9D7A8	Q9D7A8	Armadillo repeat-containing protein 1 OS=Mus musculus (Mouse) GN=Armc1 PE=1 SV=1	Armc1	10090	sp|Q9D7A8	376.161	8	8	8	42.55	31247	5.41	0.987491	0.88105	1.10542	1.02604	1.00676	1	0.0932696	0.81631	1.06688	0.991232	0.771206	1.05929	0.888275	0.939753	0.9322	0.125742	1.09592	0.854017	1.30178	1.0333	1.02754	1.0333	1.06251	0.161177	0.958252	0.899162	0.825081	0.770454	0.959155	0.98116	0.928707	0.898877	0.0846969	0.0396207	0.932363
318	IDH3A_MOUSE	sp|Q9D6R2	Q9D6R2	Isocitrate dehydrogenase [NAD] subunit alpha, mitochondrial OS=Mus musculus (Mouse) GN=Idh3a PE=1 SV=1	Idh3a	10090	sp|Q9D6R2	297.78	5	7	7	17.21	39639	5.59	0.987491	0.88105	1.10542	1.02604	1.00676	1	0.0932696	0.81631	1.06688	0.991232	0.771206	1.05929	0.888275	0.939753	0.9322	0.125742	1.09592	0.854017	1.30178	1.0333	1.02754	1.0333	1.06251	0.161177	0.958252	0.899162	0.825081	0.770454	0.959155	0.98116	0.928707	0.898877	0.0846969	0.0396207	0.932363
318	TBA1B_MOUSE	sp|P05213	P05213	Tubulin alpha-1B chain OS=Mus musculus (Mouse) GN=Tuba1b PE=1 SV=2	Tuba1b	10090	sp|P05213; sp|P68373	275.354	6	6	0	18.63	50152	4.94	0.987491	0.88105	1.10542	1.02604	1.00676	1	0.0932696	0.81631	1.06688	0.991232	0.771206	1.05929	0.888275	0.939753	0.9322	0.125742	1.09592	0.854017	1.30178	1.0333	1.02754	1.0333	1.06251	0.161177	0.958252	0.899162	0.825081	0.770454	0.959155	0.98116	0.928707	0.898877	0.0846969	0.0396207	0.932363
318	TBA1A_MOUSE	sp|P68369	P68369	Tubulin alpha-1A chain OS=Mus musculus (Mouse) GN=Tuba1a PE=1 SV=1	Tuba1a	10090	sp|P68369	265.548	6	6	1	18.63	50136	4.94	0.987491	0.88105	1.10542	1.02604	1.00676	1	0.0932696	0.81631	1.06688	0.991232	0.771206	1.05929	0.888275	0.939753	0.9322	0.125742	1.09592	0.854017	1.30178	1.0333	1.02754	1.0333	1.06251	0.161177	0.958252	0.899162	0.825081	0.770454	0.959155	0.98116	0.928707	0.898877	0.0846969	0.0396207	0.932363
318	TBA4A_MOUSE	sp|P68368	P68368	Tubulin alpha-4A chain OS=Mus musculus (Mouse) GN=Tuba4a PE=1 SV=1	Tuba4a	10090	sp|P68368	231.178	5	5	1	16.74	49924	4.93	0.987491	0.88105	1.10542	1.02604	1.00676	1	0.0932696	0.81631	1.06688	0.991232	0.771206	1.05929	0.888275	0.939753	0.9322	0.125742	1.09592	0.854017	1.30178	1.0333	1.02754	1.0333	1.06251	0.161177	0.958252	0.899162	0.825081	0.770454	0.959155	0.98116	0.928707	0.898877	0.0846969	0.0396207	0.932363
318	KCRB_MOUSE	sp|Q04447	Q04447	Creatine kinase B-type OS=Mus musculus (Mouse) GN=Ckb PE=1 SV=1	Ckb	10090	sp|Q04447	212.766	4	4	4	14.96	42713	5.4	0.987491	0.88105	1.10542	1.02604	1.00676	1	0.0932696	0.81631	1.06688	0.991232	0.771206	1.05929	0.888275	0.939753	0.9322	0.125742	1.09592	0.854017	1.30178	1.0333	1.02754	1.0333	1.06251	0.161177	0.958252	0.899162	0.825081	0.770454	0.959155	0.98116	0.928707	0.898877	0.0846969	0.0396207	0.932363
318	GBB1_MOUSE	sp|P62874	P62874	Guanine nucleotide-binding protein G(I)/G(S)/G(T) subunit beta-1 OS=Mus musculus (Mouse) GN=Gnb1 PE=1 SV=3	Gnb1	10090	sp|P62874	162.725	5	5	5	22.06	37377	5.6	0.987491	0.88105	1.10542	1.02604	1.00676	1	0.0932696	0.81631	1.06688	0.991232	0.771206	1.05929	0.888275	0.939753	0.9322	0.125742	1.09592	0.854017	1.30178	1.0333	1.02754	1.0333	1.06251	0.161177	0.958252	0.899162	0.825081	0.770454	0.959155	0.98116	0.928707	0.898877	0.0846969	0.0396207	0.932363
318	PURB_MOUSE	sp|O35295	O35295	Transcriptional activator protein Pur-beta OS=Mus musculus (Mouse) GN=Purb PE=1 SV=3	Purb	10090	sp|O35295	135.676	5	5	5	15.12	33901	5.33	0.987491	0.88105	1.10542	1.02604	1.00676	1	0.0932696	0.81631	1.06688	0.991232	0.771206	1.05929	0.888275	0.939753	0.9322	0.125742	1.09592	0.854017	1.30178	1.0333	1.02754	1.0333	1.06251	0.161177	0.958252	0.899162	0.825081	0.770454	0.959155	0.98116	0.928707	0.898877	0.0846969	0.0396207	0.932363
318	KCD12_MOUSE	sp|Q6WVG3	Q6WVG3	BTB/POZ domain-containing protein KCTD12 OS=Mus musculus (Mouse) GN=Kctd12 PE=1 SV=1	Kctd12	10090	sp|Q6WVG3	99.017	3	3	3	10.4	35892	5.62	0.987491	0.88105	1.10542	1.02604	1.00676	1	0.0932696	0.81631	1.06688	0.991232	0.771206	1.05929	0.888275	0.939753	0.9322	0.125742	1.09592	0.854017	1.30178	1.0333	1.02754	1.0333	1.06251	0.161177	0.958252	0.899162	0.825081	0.770454	0.959155	0.98116	0.928707	0.898877	0.0846969	0.0396207	0.932363
318	MARE2_MOUSE	sp|Q8R001	Q8R001	Microtubule-associated protein RP/EB family member 2 OS=Mus musculus (Mouse) GN=Mapre2 PE=1 SV=1	Mapre2	10090	sp|Q8R001	83.699	3	3	3	10.43	36946	5.23	0.987491	0.88105	1.10542	1.02604	1.00676	1	0.0932696	0.81631	1.06688	0.991232	0.771206	1.05929	0.888275	0.939753	0.9322	0.125742	1.09592	0.854017	1.30178	1.0333	1.02754	1.0333	1.06251	0.161177	0.958252	0.899162	0.825081	0.770454	0.959155	0.98116	0.928707	0.898877	0.0846969	0.0396207	0.932363
318	PTGR2_MOUSE	sp|Q8VDQ1	Q8VDQ1	Prostaglandin reductase 2 OS=Mus musculus (Mouse) GN=Ptgr2 PE=1 SV=2	Ptgr2	10090	sp|Q8VDQ1	42.943	2	2	2	5.13	38015	5.27	0.987491	0.88105	1.10542	1.02604	1.00676	1	0.0932696	0.81631	1.06688	0.991232	0.771206	1.05929	0.888275	0.939753	0.9322	0.125742	1.09592	0.854017	1.30178	1.0333	1.02754	1.0333	1.06251	0.161177	0.958252	0.899162	0.825081	0.770454	0.959155	0.98116	0.928707	0.898877	0.0846969	0.0396207	0.932363
339	PFKAM_MOUSE	sp|P47857	P47857	ATP-dependent 6-phosphofructokinase, muscle type OS=Mus musculus (Mouse) GN=Pfkm PE=1 SV=3	Pfkm	10090	sp|P47857	1083.04	18	24	24	31.54	85269	8.23	0.96248	0.97997	1.03398	1.02357	1.00177	1	0.0342491	1.1558	1.26428	1.06019	1.12869	1.10332	1.10933	1.11901	1.13694	0.069889	1.11335	1.09017	1.13966	1.10341	0.964254	1.10341	1.08217	0.0683688	0.927949	1.10417	1.04468	1.16996	1.21476	1.14254	1.12336	1.10068	0.102519	0.0475424	0.676717
339	PCBP1_MOUSE	sp|P60335	P60335	Poly(rC)-binding protein 1 OS=Mus musculus (Mouse) GN=Pcbp1 PE=1 SV=1	Pcbp1	10090	sp|P60335	429.157	11	11	11	43.82	37498	6.66	0.96248	0.97997	1.03398	1.02357	1.00177	1	0.0342491	1.1558	1.26428	1.06019	1.12869	1.10332	1.10933	1.11901	1.13694	0.069889	1.11335	1.09017	1.13966	1.10341	0.964254	1.10341	1.08217	0.0683688	0.927949	1.10417	1.04468	1.16996	1.21476	1.14254	1.12336	1.10068	0.102519	0.0475424	0.676717
339	PURA_MOUSE	sp|P42669	P42669	Transcriptional activator protein Pur-alpha OS=Mus musculus (Mouse) GN=Pura PE=1 SV=1	Pura	10090	sp|P42669	420.255	10	10	10	33.02	34884	6.08	0.96248	0.97997	1.03398	1.02357	1.00177	1	0.0342491	1.1558	1.26428	1.06019	1.12869	1.10332	1.10933	1.11901	1.13694	0.069889	1.11335	1.09017	1.13966	1.10341	0.964254	1.10341	1.08217	0.0683688	0.927949	1.10417	1.04468	1.16996	1.21476	1.14254	1.12336	1.10068	0.102519	0.0475424	0.676717
339	NDUAA_MOUSE	sp|Q99LC3	Q99LC3	NADH dehydrogenase [ubiquinone] 1 alpha subcomplex subunit 10, mitochondrial OS=Mus musculus (Mouse) GN=Ndufa10 PE=1 SV=1	Ndufa10	10090	sp|Q99LC3	406.815	9	9	9	30.42	40603	5.96	0.96248	0.97997	1.03398	1.02357	1.00177	1	0.0342491	1.1558	1.26428	1.06019	1.12869	1.10332	1.10933	1.11901	1.13694	0.069889	1.11335	1.09017	1.13966	1.10341	0.964254	1.10341	1.08217	0.0683688	0.927949	1.10417	1.04468	1.16996	1.21476	1.14254	1.12336	1.10068	0.102519	0.0475424	0.676717
339	DLDH_MOUSE	sp|O08749	O08749	Dihydrolipoyl dehydrogenase, mitochondrial OS=Mus musculus (Mouse) GN=Dld PE=1 SV=2	Dld	10090	sp|O08749	391.085	8	9	9	21.41	54272	6.43	0.96248	0.97997	1.03398	1.02357	1.00177	1	0.0342491	1.1558	1.26428	1.06019	1.12869	1.10332	1.10933	1.11901	1.13694	0.069889	1.11335	1.09017	1.13966	1.10341	0.964254	1.10341	1.08217	0.0683688	0.927949	1.10417	1.04468	1.16996	1.21476	1.14254	1.12336	1.10068	0.102519	0.0475424	0.676717
339	MDHC_MOUSE	sp|P14152	P14152	Malate dehydrogenase, cytoplasmic OS=Mus musculus (Mouse) GN=Mdh1 PE=1 SV=3	Mdh1	10090	sp|P14152	209.244	7	7	7	23.35	36511	6.16	0.96248	0.97997	1.03398	1.02357	1.00177	1	0.0342491	1.1558	1.26428	1.06019	1.12869	1.10332	1.10933	1.11901	1.13694	0.069889	1.11335	1.09017	1.13966	1.10341	0.964254	1.10341	1.08217	0.0683688	0.927949	1.10417	1.04468	1.16996	1.21476	1.14254	1.12336	1.10068	0.102519	0.0475424	0.676717
339	ALDOC_MOUSE	sp|P05063	P05063	Fructose-bisphosphate aldolase C OS=Mus musculus (Mouse) GN=Aldoc PE=1 SV=4	Aldoc	10090	sp|P05063	155.766	6	6	6	20.11	39395	6.79	0.96248	0.97997	1.03398	1.02357	1.00177	1	0.0342491	1.1558	1.26428	1.06019	1.12869	1.10332	1.10933	1.11901	1.13694	0.069889	1.11335	1.09017	1.13966	1.10341	0.964254	1.10341	1.08217	0.0683688	0.927949	1.10417	1.04468	1.16996	1.21476	1.14254	1.12336	1.10068	0.102519	0.0475424	0.676717
339	NDRG4_MOUSE	sp|Q8BTG7	Q8BTG7	Protein NDRG4 OS=Mus musculus (Mouse) GN=Ndrg4 PE=1 SV=1	Ndrg4	10090	sp|Q8BTG7	99.994	5	5	5	17.9	38509	5.87	0.96248	0.97997	1.03398	1.02357	1.00177	1	0.0342491	1.1558	1.26428	1.06019	1.12869	1.10332	1.10933	1.11901	1.13694	0.069889	1.11335	1.09017	1.13966	1.10341	0.964254	1.10341	1.08217	0.0683688	0.927949	1.10417	1.04468	1.16996	1.21476	1.14254	1.12336	1.10068	0.102519	0.0475424	0.676717
339	KCRB_MOUSE	sp|Q04447	Q04447	Creatine kinase B-type OS=Mus musculus (Mouse) GN=Ckb PE=1 SV=1	Ckb	10090	sp|Q04447	52.098	2	2	2	5.77	42713	5.4	0.96248	0.97997	1.03398	1.02357	1.00177	1	0.0342491	1.1558	1.26428	1.06019	1.12869	1.10332	1.10933	1.11901	1.13694	0.069889	1.11335	1.09017	1.13966	1.10341	0.964254	1.10341	1.08217	0.0683688	0.927949	1.10417	1.04468	1.16996	1.21476	1.14254	1.12336	1.10068	0.102519	0.0475424	0.676717
339	SEPT3_MOUSE	sp|Q9Z1S5	Q9Z1S5	Neuronal-specific septin-3 OS=Mus musculus (Mouse) GN=Sept3 PE=1 SV=2	Sept3	10090	sp|Q9Z1S5	494.463	14	15	15	47.14	40038	6.35	0.96248	0.97997	1.03398	1.02357	1.00177	1	0.0342491	1.1558	1.26428	1.06019	1.12869	1.10332	1.10933	1.11901	1.13694	0.069889	1.11335	1.09017	1.13966	1.10341	0.964254	1.10341	1.08217	0.0683688	0.927949	1.10417	1.04468	1.16996	1.21476	1.14254	1.12336	1.10068	0.102519	0.0475424	0.676717
382	CN37_MOUSE	sp|P16330	P16330	2',3'-cyclic-nucleotide 3'-phosphodiesterase OS=Mus musculus (Mouse) GN=Cnp PE=1 SV=3	Cnp	10090	sp|P16330	473.126	11	11	11	23.1	47123	9.08	1.00926	1.02459	0.985156	0.980991	0.997209	1	0.0205926	1.12201	1.2846	1.15646	1.18018	1.08247	1.14051	1.14848	1.16104	0.0689533	1.04875	1.04073	1.14328	1.07811	1.06481	1.06481	1.07513	0.0407407	1.123	1.16351	1.10431	1.16989	1.17263	1.09747	1.14326	1.13847	0.034258	3.9733e-05	0.278303
382	ODPA_MOUSE	sp|P35486	P35486	Pyruvate dehydrogenase E1 component subunit alpha, somatic form, mitochondrial OS=Mus musculus (Mouse) GN=Pdha1 PE=1 SV=1	Pdha1	10090	sp|P35486	433.419	9	11	11	25.38	43232	6.78	1.00926	1.02459	0.985156	0.980991	0.997209	1	0.0205926	1.12201	1.2846	1.15646	1.18018	1.08247	1.14051	1.14848	1.16104	0.0689533	1.04875	1.04073	1.14328	1.07811	1.06481	1.06481	1.07513	0.0407407	1.123	1.16351	1.10431	1.16989	1.17263	1.09747	1.14326	1.13847	0.034258	3.9733e-05	0.278303
382	GABT_MOUSE	sp|P61922	P61922	4-aminobutyrate aminotransferase, mitochondrial OS=Mus musculus (Mouse) GN=Abat PE=1 SV=1	Abat	10090	sp|P61922	352.724	8	8	8	20.6	56452	7.17	1.00926	1.02459	0.985156	0.980991	0.997209	1	0.0205926	1.12201	1.2846	1.15646	1.18018	1.08247	1.14051	1.14848	1.16104	0.0689533	1.04875	1.04073	1.14328	1.07811	1.06481	1.06481	1.07513	0.0407407	1.123	1.16351	1.10431	1.16989	1.17263	1.09747	1.14326	1.13847	0.034258	3.9733e-05	0.278303
382	ALDOC_MOUSE	sp|P05063	P05063	Fructose-bisphosphate aldolase C OS=Mus musculus (Mouse) GN=Aldoc PE=1 SV=4	Aldoc	10090	sp|P05063	298.7	8	8	8	25.07	39395	6.79	1.00926	1.02459	0.985156	0.980991	0.997209	1	0.0205926	1.12201	1.2846	1.15646	1.18018	1.08247	1.14051	1.14848	1.16104	0.0689533	1.04875	1.04073	1.14328	1.07811	1.06481	1.06481	1.07513	0.0407407	1.123	1.16351	1.10431	1.16989	1.17263	1.09747	1.14326	1.13847	0.034258	3.9733e-05	0.278303
382	NAKD2_MOUSE	sp|Q8C5H8	Q8C5H8	NAD kinase 2, mitochondrial OS=Mus musculus (Mouse) GN=Nadk2 PE=1 SV=2	Nadk2	10090	sp|Q8C5H8	251.413	5	5	5	13.72	50859	6.43	1.00926	1.02459	0.985156	0.980991	0.997209	1	0.0205926	1.12201	1.2846	1.15646	1.18018	1.08247	1.14051	1.14848	1.16104	0.0689533	1.04875	1.04073	1.14328	1.07811	1.06481	1.06481	1.07513	0.0407407	1.123	1.16351	1.10431	1.16989	1.17263	1.09747	1.14326	1.13847	0.034258	3.9733e-05	0.278303
382	MP2K1_MOUSE	sp|P31938	P31938	Dual specificity mitogen-activated protein kinase kinase 1 OS=Mus musculus (Mouse) GN=Map2k1 PE=1 SV=2	Map2k1	10090	sp|P31938	249.353	9	9	9	21.88	43474	6.24	1.00926	1.02459	0.985156	0.980991	0.997209	1	0.0205926	1.12201	1.2846	1.15646	1.18018	1.08247	1.14051	1.14848	1.16104	0.0689533	1.04875	1.04073	1.14328	1.07811	1.06481	1.06481	1.07513	0.0407407	1.123	1.16351	1.10431	1.16989	1.17263	1.09747	1.14326	1.13847	0.034258	3.9733e-05	0.278303
382	SEPT5_MOUSE	sp|Q9Z2Q6	Q9Z2Q6	Septin-5 OS=Mus musculus (Mouse) GN=Sept5 PE=1 SV=2	Sept5	10090	sp|Q9Z2Q6	160.518	5	5	5	13.55	42748	6.21	1.00926	1.02459	0.985156	0.980991	0.997209	1	0.0205926	1.12201	1.2846	1.15646	1.18018	1.08247	1.14051	1.14848	1.16104	0.0689533	1.04875	1.04073	1.14328	1.07811	1.06481	1.06481	1.07513	0.0407407	1.123	1.16351	1.10431	1.16989	1.17263	1.09747	1.14326	1.13847	0.034258	3.9733e-05	0.278303
382	HNRPD_MOUSE	sp|Q60668	Q60668	Heterogeneous nuclear ribonucleoprotein D0 OS=Mus musculus (Mouse) GN=Hnrnpd PE=1 SV=2	Hnrnpd	10090	sp|Q60668	88.559	2	2	2	5.92	38354	7.6	1.00926	1.02459	0.985156	0.980991	0.997209	1	0.0205926	1.12201	1.2846	1.15646	1.18018	1.08247	1.14051	1.14848	1.16104	0.0689533	1.04875	1.04073	1.14328	1.07811	1.06481	1.06481	1.07513	0.0407407	1.123	1.16351	1.10431	1.16989	1.17263	1.09747	1.14326	1.13847	0.034258	3.9733e-05	0.278303
382	METK2_MOUSE	sp|Q3THS6	Q3THS6	S-adenosylmethionine synthase isoform type-2 OS=Mus musculus (Mouse) GN=Mat2a PE=1 SV=2	Mat2a	10090	sp|Q3THS6	84.187	3	3	3	6.84	43689	6.02	1.00926	1.02459	0.985156	0.980991	0.997209	1	0.0205926	1.12201	1.2846	1.15646	1.18018	1.08247	1.14051	1.14848	1.16104	0.0689533	1.04875	1.04073	1.14328	1.07811	1.06481	1.06481	1.07513	0.0407407	1.123	1.16351	1.10431	1.16989	1.17263	1.09747	1.14326	1.13847	0.034258	3.9733e-05	0.278303
382	MK03_MOUSE	sp|Q63844	Q63844	Mitogen-activated protein kinase 3 OS=Mus musculus (Mouse) GN=Mapk3 PE=1 SV=5	Mapk3	10090	sp|Q63844	73.543	4	4	3	13.16	43066	6.16	1.00926	1.02459	0.985156	0.980991	0.997209	1	0.0205926	1.12201	1.2846	1.15646	1.18018	1.08247	1.14051	1.14848	1.16104	0.0689533	1.04875	1.04073	1.14328	1.07811	1.06481	1.06481	1.07513	0.0407407	1.123	1.16351	1.10431	1.16989	1.17263	1.09747	1.14326	1.13847	0.034258	3.9733e-05	0.278303
382	SEPT2_MOUSE	sp|P42208	P42208	Septin-2 OS=Mus musculus (Mouse) GN=Sept2 PE=1 SV=2	Sept2	10090	sp|P42208	60.146	3	3	3	7.48	41526	6.1	1.00926	1.02459	0.985156	0.980991	0.997209	1	0.0205926	1.12201	1.2846	1.15646	1.18018	1.08247	1.14051	1.14848	1.16104	0.0689533	1.04875	1.04073	1.14328	1.07811	1.06481	1.06481	1.07513	0.0407407	1.123	1.16351	1.10431	1.16989	1.17263	1.09747	1.14326	1.13847	0.034258	3.9733e-05	0.278303
382	MK01_MOUSE	sp|P63085	P63085	Mitogen-activated protein kinase 1 OS=Mus musculus (Mouse) GN=Mapk1 PE=1 SV=3	Mapk1	10090	sp|P63085	52.553	2	2	1	7.26	41276	6.53	1.00926	1.02459	0.985156	0.980991	0.997209	1	0.0205926	1.12201	1.2846	1.15646	1.18018	1.08247	1.14051	1.14848	1.16104	0.0689533	1.04875	1.04073	1.14328	1.07811	1.06481	1.06481	1.07513	0.0407407	1.123	1.16351	1.10431	1.16989	1.17263	1.09747	1.14326	1.13847	0.034258	3.9733e-05	0.278303
382	ACTZ_MOUSE	sp|P61164	P61164	Alpha-centractin OS=Mus musculus (Mouse) GN=Actr1a PE=1 SV=1	Actr1a	10090	sp|P61164	1331.18	24	27	13	73.4	42614	6.19	1.00926	1.02459	0.985156	0.980991	0.997209	1	0.0205926	1.12201	1.2846	1.15646	1.18018	1.08247	1.14051	1.14848	1.16104	0.0689533	1.04875	1.04073	1.14328	1.07811	1.06481	1.06481	1.07513	0.0407407	1.123	1.16351	1.10431	1.16989	1.17263	1.09747	1.14326	1.13847	0.034258	3.9733e-05	0.278303
382	ACTY_MOUSE	sp|Q8R5C5	Q8R5C5	Beta-centractin OS=Mus musculus (Mouse) GN=Actr1b PE=1 SV=1	Actr1b	10090	sp|Q8R5C5	814.214	15	17	3	43.35	42281	5.98	1.00926	1.02459	0.985156	0.980991	0.997209	1	0.0205926	1.12201	1.2846	1.15646	1.18018	1.08247	1.14051	1.14848	1.16104	0.0689533	1.04875	1.04073	1.14328	1.07811	1.06481	1.06481	1.07513	0.0407407	1.123	1.16351	1.10431	1.16989	1.17263	1.09747	1.14326	1.13847	0.034258	3.9733e-05	0.278303
382	GLNA_MOUSE	sp|P15105	P15105	Glutamine synthetase OS=Mus musculus (Mouse) GN=Glul PE=1 SV=6	Glul	10090	sp|P15105	503.496	14	16	16	45.58	42120	6.68	1.00926	1.02459	0.985156	0.980991	0.997209	1	0.0205926	1.12201	1.2846	1.15646	1.18018	1.08247	1.14051	1.14848	1.16104	0.0689533	1.04875	1.04073	1.14328	1.07811	1.06481	1.06481	1.07513	0.0407407	1.123	1.16351	1.10431	1.16989	1.17263	1.09747	1.14326	1.13847	0.034258	3.9733e-05	0.278303
382	PGK1_MOUSE	sp|P09411	P09411	Phosphoglycerate kinase 1 OS=Mus musculus (Mouse) GN=Pgk1 PE=1 SV=4	Pgk1	10090	sp|P09411	563.452	16	19	19	37.17	44550	8.02	1.00926	1.02459	0.985156	0.980991	0.997209	1	0.0205926	1.12201	1.2846	1.15646	1.18018	1.08247	1.14051	1.14848	1.16104	0.0689533	1.04875	1.04073	1.14328	1.07811	1.06481	1.06481	1.07513	0.0407407	1.123	1.16351	1.10431	1.16989	1.17263	1.09747	1.14326	1.13847	0.034258	3.9733e-05	0.278303
392	GLNA_MOUSE	sp|P15105	P15105	Glutamine synthetase OS=Mus musculus (Mouse) GN=Glul PE=1 SV=6	Glul	10090	sp|P15105	578.678	14	16	16	42.9	42120	6.68	1.01187	0.996697	1.00607	0.985363	1.00138	1	0.0115895	1.17036	1.17245	1.06481	1.08684	1.11141	1.13331	1.12236	1.1232	0.0438683	0.986964	0.811434	1.33481	0.903691	1.09809	0.986964	1.027	0.201915	1.16636	1.20007	1.03405	1.15838	1.1628	1.15668	1.16059	1.14639	0.0573042	0.0144735	0.707922
392	ODPA_MOUSE	sp|P35486	P35486	Pyruvate dehydrogenase E1 component subunit alpha, somatic form, mitochondrial OS=Mus musculus (Mouse) GN=Pdha1 PE=1 SV=1	Pdha1	10090	sp|P35486	506.876	11	13	13	31.03	43232	6.78	1.01187	0.996697	1.00607	0.985363	1.00138	1	0.0115895	1.17036	1.17245	1.06481	1.08684	1.11141	1.13331	1.12236	1.1232	0.0438683	0.986964	0.811434	1.33481	0.903691	1.09809	0.986964	1.027	0.201915	1.16636	1.20007	1.03405	1.15838	1.1628	1.15668	1.16059	1.14639	0.0573042	0.0144735	0.707922
392	ALDOC_MOUSE	sp|P05063	P05063	Fructose-bisphosphate aldolase C OS=Mus musculus (Mouse) GN=Aldoc PE=1 SV=4	Aldoc	10090	sp|P05063	274.665	5	5	5	18.18	39395	6.79	1.01187	0.996697	1.00607	0.985363	1.00138	1	0.0115895	1.17036	1.17245	1.06481	1.08684	1.11141	1.13331	1.12236	1.1232	0.0438683	0.986964	0.811434	1.33481	0.903691	1.09809	0.986964	1.027	0.201915	1.16636	1.20007	1.03405	1.15838	1.1628	1.15668	1.16059	1.14639	0.0573042	0.0144735	0.707922
392	EFTU_MOUSE	sp|Q8BFR5	Q8BFR5	Elongation factor Tu, mitochondrial OS=Mus musculus (Mouse) GN=Tufm PE=1 SV=1	Tufm	10090	sp|Q8BFR5	241.591	6	6	6	17.04	49508	6.2	1.01187	0.996697	1.00607	0.985363	1.00138	1	0.0115895	1.17036	1.17245	1.06481	1.08684	1.11141	1.13331	1.12236	1.1232	0.0438683	0.986964	0.811434	1.33481	0.903691	1.09809	0.986964	1.027	0.201915	1.16636	1.20007	1.03405	1.15838	1.1628	1.15668	1.16059	1.14639	0.0573042	0.0144735	0.707922
392	NAKD2_MOUSE	sp|Q8C5H8	Q8C5H8	NAD kinase 2, mitochondrial OS=Mus musculus (Mouse) GN=Nadk2 PE=1 SV=2	Nadk2	10090	sp|Q8C5H8	151.749	3	3	3	9.96	50859	6.43	1.01187	0.996697	1.00607	0.985363	1.00138	1	0.0115895	1.17036	1.17245	1.06481	1.08684	1.11141	1.13331	1.12236	1.1232	0.0438683	0.986964	0.811434	1.33481	0.903691	1.09809	0.986964	1.027	0.201915	1.16636	1.20007	1.03405	1.15838	1.1628	1.15668	1.16059	1.14639	0.0573042	0.0144735	0.707922
392	CISY_MOUSE	sp|Q9CZU6	Q9CZU6	Citrate synthase, mitochondrial OS=Mus musculus (Mouse) GN=Cs PE=1 SV=1	Cs	10090	sp|Q9CZU6	98.587	3	3	3	8.41	51737	8.21	1.01187	0.996697	1.00607	0.985363	1.00138	1	0.0115895	1.17036	1.17245	1.06481	1.08684	1.11141	1.13331	1.12236	1.1232	0.0438683	0.986964	0.811434	1.33481	0.903691	1.09809	0.986964	1.027	0.201915	1.16636	1.20007	1.03405	1.15838	1.1628	1.15668	1.16059	1.14639	0.0573042	0.0144735	0.707922
392	SEPT4_MOUSE	sp|P28661	P28661	Septin-4 OS=Mus musculus (Mouse) GN=Sept4 PE=1 SV=1	Sept4	10090	sp|P28661	65.977	2	2	2	4.81	54936	5.58	1.01187	0.996697	1.00607	0.985363	1.00138	1	0.0115895	1.17036	1.17245	1.06481	1.08684	1.11141	1.13331	1.12236	1.1232	0.0438683	0.986964	0.811434	1.33481	0.903691	1.09809	0.986964	1.027	0.201915	1.16636	1.20007	1.03405	1.15838	1.1628	1.15668	1.16059	1.14639	0.0573042	0.0144735	0.707922
453	ATPB_MOUSE	sp|P56480	P56480	ATP synthase subunit beta, mitochondrial OS=Mus musculus (Mouse) GN=Atp5f1b PE=1 SV=2	Atp5f1b	10090	sp|P56480	850.837	12	15	15	40.83	56300	4.99	1.12215	0.915234	0.932475	1.03014	0.981307	1	0.0958726	0.759124	0.856347	0.901071	0.843632	1.0978	0.918639	0.878709	0.896103	0.113413	1.0172	0.927534	0.997775	0.961074	0.922946	0.961074	0.965306	0.0417917	0.898597	0.923651	0.88223	0.932439	0.84873	1.01199	0.911124	0.916272	0.0556956	0.0486325	0.96513
453	TBA1B_MOUSE	sp|P05213	P05213	Tubulin alpha-1B chain OS=Mus musculus (Mouse) GN=Tuba1b PE=1 SV=2	Tuba1b	10090	sp|P05213	816.804	14	17	17	38.58	50152	4.94	1.12215	0.915234	0.932475	1.03014	0.981307	1	0.0958726	0.759124	0.856347	0.901071	0.843632	1.0978	0.918639	0.878709	0.896103	0.113413	1.0172	0.927534	0.997775	0.961074	0.922946	0.961074	0.965306	0.0417917	0.898597	0.923651	0.88223	0.932439	0.84873	1.01199	0.911124	0.916272	0.0556956	0.0486325	0.96513
453	TBB3_MOUSE	sp|Q9ERD7	Q9ERD7	Tubulin beta-3 chain OS=Mus musculus (Mouse) GN=Tubb3 PE=1 SV=1	Tubb3	10090	sp|Q9ERD7	880.181	17	23	10	44.67	50419	4.82	1.12215	0.915234	0.932475	1.03014	0.981307	1	0.0958726	0.759124	0.856347	0.901071	0.843632	1.0978	0.918639	0.878709	0.896103	0.113413	1.0172	0.927534	0.997775	0.961074	0.922946	0.961074	0.965306	0.0417917	0.898597	0.923651	0.88223	0.932439	0.84873	1.01199	0.911124	0.916272	0.0556956	0.0486325	0.96513
453	TBB4A_MOUSE	sp|Q9D6F9	Q9D6F9	Tubulin beta-4A chain OS=Mus musculus (Mouse) GN=Tubb4a PE=1 SV=3	Tubb4a	10090	sp|Q9D6F9	644.043	13	17	3	34.01	49586	4.78	1.12215	0.915234	0.932475	1.03014	0.981307	1	0.0958726	0.759124	0.856347	0.901071	0.843632	1.0978	0.918639	0.878709	0.896103	0.113413	1.0172	0.927534	0.997775	0.961074	0.922946	0.961074	0.965306	0.0417917	0.898597	0.923651	0.88223	0.932439	0.84873	1.01199	0.911124	0.916272	0.0556956	0.0486325	0.96513
453	TBB4B_MOUSE	sp|P68372	P68372	Tubulin beta-4B chain OS=Mus musculus (Mouse) GN=Tubb4b PE=1 SV=1	Tubb4b	10090	sp|P68372	666.447	14	19	2	36.85	49831	4.79	1.12215	0.915234	0.932475	1.03014	0.981307	1	0.0958726	0.759124	0.856347	0.901071	0.843632	1.0978	0.918639	0.878709	0.896103	0.113413	1.0172	0.927534	0.997775	0.961074	0.922946	0.961074	0.965306	0.0417917	0.898597	0.923651	0.88223	0.932439	0.84873	1.01199	0.911124	0.916272	0.0556956	0.0486325	0.96513
453	TBB5_MOUSE	sp|P99024	P99024	Tubulin beta-5 chain OS=Mus musculus (Mouse) GN=Tubb5 PE=1 SV=1	Tubb5	10090	sp|P99024	650.307	13	17	2	33.56	49671	4.78	1.12215	0.915234	0.932475	1.03014	0.981307	1	0.0958726	0.759124	0.856347	0.901071	0.843632	1.0978	0.918639	0.878709	0.896103	0.113413	1.0172	0.927534	0.997775	0.961074	0.922946	0.961074	0.965306	0.0417917	0.898597	0.923651	0.88223	0.932439	0.84873	1.01199	0.911124	0.916272	0.0556956	0.0486325	0.96513
453	PACN1_MOUSE	sp|Q61644	Q61644	Protein kinase C and casein kinase substrate in neurons protein 1 OS=Mus musculus (Mouse) GN=Pacsin1 PE=1 SV=1	Pacsin1	10090	sp|Q61644	114.687	4	4	4	10.88	50575	5.15	1.12215	0.915234	0.932475	1.03014	0.981307	1	0.0958726	0.759124	0.856347	0.901071	0.843632	1.0978	0.918639	0.878709	0.896103	0.113413	1.0172	0.927534	0.997775	0.961074	0.922946	0.961074	0.965306	0.0417917	0.898597	0.923651	0.88223	0.932439	0.84873	1.01199	0.911124	0.916272	0.0556956	0.0486325	0.96513
454	ATPB_MOUSE	sp|P56480	P56480	ATP synthase subunit beta, mitochondrial OS=Mus musculus (Mouse) GN=Atp5f1b PE=1 SV=2	Atp5f1b	10090	sp|P56480	467.091	12	13	13	28.17	56300	4.99	1.1153	0.968066	0.974813	0.941818	0.97144	1	0.078175	0.854884	0.909106	0.943036	0.88115	0.954888	0.950182	0.926071	0.915541	0.0410063	0.979018	0.978301	0.98297	0.983186	0.952308	0.979018	0.975157	0.0129653	0.877605	0.938294	0.834618	0.966343	0.918016	1.04607	0.928155	0.930157	0.0732769	0.0192125	0.948474
454	SETD7_MOUSE	sp|Q8VHL1	Q8VHL1	Histone-lysine N-methyltransferase SETD7 OS=Mus musculus (Mouse) GN=Setd7 PE=1 SV=2	Setd7	10090	sp|Q8VHL1	141.011	3	3	3	14.75	40506	4.53	1.1153	0.968066	0.974813	0.941818	0.97144	1	0.078175	0.854884	0.909106	0.943036	0.88115	0.954888	0.950182	0.926071	0.915541	0.0410063	0.979018	0.978301	0.98297	0.983186	0.952308	0.979018	0.975157	0.0129653	0.877605	0.938294	0.834618	0.966343	0.918016	1.04607	0.928155	0.930157	0.0732769	0.0192125	0.948474
454	RD23A_MOUSE	sp|P54726	P54726	UV excision repair protein RAD23 homolog A OS=Mus musculus (Mouse) GN=Rad23a PE=1 SV=2	Rad23a	10090	sp|P54726	31.43	2	2	2	6.89	39706	4.54	1.1153	0.968066	0.974813	0.941818	0.97144	1	0.078175	0.854884	0.909106	0.943036	0.88115	0.954888	0.950182	0.926071	0.915541	0.0410063	0.979018	0.978301	0.98297	0.983186	0.952308	0.979018	0.975157	0.0129653	0.877605	0.938294	0.834618	0.966343	0.918016	1.04607	0.928155	0.930157	0.0732769	0.0192125	0.948474
493	VATB2_MOUSE	sp|P62814	P62814	V-type proton ATPase subunit B, brain isoform OS=Mus musculus (Mouse) GN=Atp6v1b2 PE=1 SV=1	Atp6v1b2	10090	sp|P62814	644.503	12	12	12	36.59	56551	5.57	1.04787	0.9657	0.925339	1.06109	1.00679	1	0.0652546	0.917602	0.947385	0.8937	0.874918	0.892382	1.0077	0.905651	0.922281	0.0487898	0.976842	1.05312	0.966762	0.953758	0.972829	0.972829	0.984662	0.0392524	0.936617	0.932653	0.957998	0.861823	1.04842	0.905033	0.934635	0.940424	0.0624139	0.0211483	0.85214
493	DPYL2_MOUSE	sp|O08553	O08553	Dihydropyrimidinase-related protein 2 OS=Mus musculus (Mouse) GN=Dpysl2 PE=1 SV=2	Dpysl2	10090	sp|O08553	563.987	11	11	11	29.02	62278	5.95	1.04787	0.9657	0.925339	1.06109	1.00679	1	0.0652546	0.917602	0.947385	0.8937	0.874918	0.892382	1.0077	0.905651	0.922281	0.0487898	0.976842	1.05312	0.966762	0.953758	0.972829	0.972829	0.984662	0.0392524	0.936617	0.932653	0.957998	0.861823	1.04842	0.905033	0.934635	0.940424	0.0624139	0.0211483	0.85214
493	FKBP4_MOUSE	sp|P30416	P30416	Peptidyl-prolyl cis-trans isomerase FKBP4 OS=Mus musculus (Mouse) GN=Fkbp4 PE=1 SV=5	Fkbp4	10090	sp|P30416	746.11	18	20	20	35.81	51572	5.54	1.04787	0.9657	0.925339	1.06109	1.00679	1	0.0652546	0.917602	0.947385	0.8937	0.874918	0.892382	1.0077	0.905651	0.922281	0.0487898	0.976842	1.05312	0.966762	0.953758	0.972829	0.972829	0.984662	0.0392524	0.936617	0.932653	0.957998	0.861823	1.04842	0.905033	0.934635	0.940424	0.0624139	0.0211483	0.85214
493	SEPT4_MOUSE	sp|P28661	P28661	Septin-4 OS=Mus musculus (Mouse) GN=Sept4 PE=1 SV=1	Sept4	10090	sp|P28661	258.088	11	11	11	24.06	54936	5.58	1.04787	0.9657	0.925339	1.06109	1.00679	1	0.0652546	0.917602	0.947385	0.8937	0.874918	0.892382	1.0077	0.905651	0.922281	0.0487898	0.976842	1.05312	0.966762	0.953758	0.972829	0.972829	0.984662	0.0392524	0.936617	0.932653	0.957998	0.861823	1.04842	0.905033	0.934635	0.940424	0.0624139	0.0211483	0.85214
493	ALBU_MOUSE	sp|P07724	P07724	Serum albumin OS=Mus musculus (Mouse) GN=Alb PE=1 SV=3	Alb	10090	sp|P07724	188.629	6	6	6	10.53	68693	5.53	1.04787	0.9657	0.925339	1.06109	1.00679	1	0.0652546	0.917602	0.947385	0.8937	0.874918	0.892382	1.0077	0.905651	0.922281	0.0487898	0.976842	1.05312	0.966762	0.953758	0.972829	0.972829	0.984662	0.0392524	0.936617	0.932653	0.957998	0.861823	1.04842	0.905033	0.934635	0.940424	0.0624139	0.0211483	0.85214
493	GLPK_MOUSE	sp|Q64516	Q64516	Glycerol kinase OS=Mus musculus (Mouse) GN=Gk PE=1 SV=2	Gk	10090	sp|Q64516	185.176	5	5	4	12.16	61227	5.62	1.04787	0.9657	0.925339	1.06109	1.00679	1	0.0652546	0.917602	0.947385	0.8937	0.874918	0.892382	1.0077	0.905651	0.922281	0.0487898	0.976842	1.05312	0.966762	0.953758	0.972829	0.972829	0.984662	0.0392524	0.936617	0.932653	0.957998	0.861823	1.04842	0.905033	0.934635	0.940424	0.0624139	0.0211483	0.85214
493	SNX4_MOUSE	sp|Q91YJ2	Q91YJ2	Sorting nexin-4 OS=Mus musculus (Mouse) GN=Snx4 PE=1 SV=1	Snx4	10090	sp|Q91YJ2	149.498	3	3	3	9.33	51778	5.58	1.04787	0.9657	0.925339	1.06109	1.00679	1	0.0652546	0.917602	0.947385	0.8937	0.874918	0.892382	1.0077	0.905651	0.922281	0.0487898	0.976842	1.05312	0.966762	0.953758	0.972829	0.972829	0.984662	0.0392524	0.936617	0.932653	0.957998	0.861823	1.04842	0.905033	0.934635	0.940424	0.0624139	0.0211483	0.85214
493	TBA1A_MOUSE	sp|P68369	P68369	Tubulin alpha-1A chain OS=Mus musculus (Mouse) GN=Tuba1a PE=1 SV=1	Tuba1a	10090	sp|P68369	134.855	3	3	3	8.43	50136	4.94	1.04787	0.9657	0.925339	1.06109	1.00679	1	0.0652546	0.917602	0.947385	0.8937	0.874918	0.892382	1.0077	0.905651	0.922281	0.0487898	0.976842	1.05312	0.966762	0.953758	0.972829	0.972829	0.984662	0.0392524	0.936617	0.932653	0.957998	0.861823	1.04842	0.905033	0.934635	0.940424	0.0624139	0.0211483	0.85214
493	AINX_MOUSE	sp|P46660	P46660	Alpha-internexin OS=Mus musculus (Mouse) GN=Ina PE=1 SV=3	Ina	10090	sp|P46660	122.194	2	2	2	4.59	55383	5.35	1.04787	0.9657	0.925339	1.06109	1.00679	1	0.0652546	0.917602	0.947385	0.8937	0.874918	0.892382	1.0077	0.905651	0.922281	0.0487898	0.976842	1.05312	0.966762	0.953758	0.972829	0.972829	0.984662	0.0392524	0.936617	0.932653	0.957998	0.861823	1.04842	0.905033	0.934635	0.940424	0.0624139	0.0211483	0.85214
493	CH60_MOUSE	sp|P63038	P63038	60 kDa heat shock protein, mitochondrial OS=Mus musculus (Mouse) GN=Hspd1 PE=1 SV=1	Hspd1	10090	sp|P63038	88.366	2	2	2	5.24	60955	5.35	1.04787	0.9657	0.925339	1.06109	1.00679	1	0.0652546	0.917602	0.947385	0.8937	0.874918	0.892382	1.0077	0.905651	0.922281	0.0487898	0.976842	1.05312	0.966762	0.953758	0.972829	0.972829	0.984662	0.0392524	0.936617	0.932653	0.957998	0.861823	1.04842	0.905033	0.934635	0.940424	0.0624139	0.0211483	0.85214
493	PEPD_MOUSE	sp|Q11136	Q11136	Xaa-Pro dipeptidase OS=Mus musculus (Mouse) GN=Pepd PE=1 SV=3	Pepd	10090	sp|Q11136	81.092	2	2	2	4.26	55029	5.5	1.04787	0.9657	0.925339	1.06109	1.00679	1	0.0652546	0.917602	0.947385	0.8937	0.874918	0.892382	1.0077	0.905651	0.922281	0.0487898	0.976842	1.05312	0.966762	0.953758	0.972829	0.972829	0.984662	0.0392524	0.936617	0.932653	0.957998	0.861823	1.04842	0.905033	0.934635	0.940424	0.0624139	0.0211483	0.85214
493	GLPK2_MOUSE	sp|Q9WU65	Q9WU65	Glycerol kinase 2 OS=Mus musculus (Mouse) GN=Gk2 PE=1 SV=1	Gk2	10090	sp|Q9WU65	55.072	2	2	1	4.51	60630	5.2	1.04787	0.9657	0.925339	1.06109	1.00679	1	0.0652546	0.917602	0.947385	0.8937	0.874918	0.892382	1.0077	0.905651	0.922281	0.0487898	0.976842	1.05312	0.966762	0.953758	0.972829	0.972829	0.984662	0.0392524	0.936617	0.932653	0.957998	0.861823	1.04842	0.905033	0.934635	0.940424	0.0624139	0.0211483	0.85214
493	SNP47_MOUSE	sp|Q8R570	Q8R570	Synaptosomal-associated protein 47 OS=Mus musculus (Mouse) GN=Snap47 PE=1 SV=1	Snap47	10090	sp|Q8R570	54.685	2	2	2	6.05	46524	5.54	1.04787	0.9657	0.925339	1.06109	1.00679	1	0.0652546	0.917602	0.947385	0.8937	0.874918	0.892382	1.0077	0.905651	0.922281	0.0487898	0.976842	1.05312	0.966762	0.953758	0.972829	0.972829	0.984662	0.0392524	0.936617	0.932653	0.957998	0.861823	1.04842	0.905033	0.934635	0.940424	0.0624139	0.0211483	0.85214
493	CNDP2_MOUSE	sp|Q9D1A2	Q9D1A2	Cytosolic non-specific dipeptidase OS=Mus musculus (Mouse) GN=Cndp2 PE=1 SV=1	Cndp2	10090	sp|Q9D1A2	51.873	2	2	2	6.53	52767	5.43	1.04787	0.9657	0.925339	1.06109	1.00679	1	0.0652546	0.917602	0.947385	0.8937	0.874918	0.892382	1.0077	0.905651	0.922281	0.0487898	0.976842	1.05312	0.966762	0.953758	0.972829	0.972829	0.984662	0.0392524	0.936617	0.932653	0.957998	0.861823	1.04842	0.905033	0.934635	0.940424	0.0624139	0.0211483	0.85214
512	G6PD1_MOUSE	sp|Q00612	Q00612	Glucose-6-phosphate 1-dehydrogenase X OS=Mus musculus (Mouse) GN=G6pdx PE=1 SV=3	G6pdx	10090	sp|Q00612	292.79	9	9	9	21.75	59263	6.07	1.10309	1.058	0.957137	0.881776	1.00757	1	0.0996748	0.924806	0.953038	0.894794	0.936517	1.22167	0.919572	0.930662	0.975067	0.12234	0.83273	1.00043	0.841196	0.869036	0.773216	0.841196	0.863321	0.0842237	0.879122	0.84354	0.957919	0.965364	0.899139	0.909774	0.904456	0.909143	0.0465736	0.60328	0.0246063
512	SYN2_MOUSE	sp|Q64332	Q64332	Synapsin-2 OS=Mus musculus (Mouse) GN=Syn2 PE=1 SV=2	Syn2	10090	sp|Q64332	201.743	6	6	6	12.46	63373	8.59	1.10309	1.058	0.957137	0.881776	1.00757	1	0.0996748	0.924806	0.953038	0.894794	0.936517	1.22167	0.919572	0.930662	0.975067	0.12234	0.83273	1.00043	0.841196	0.869036	0.773216	0.841196	0.863321	0.0842237	0.879122	0.84354	0.957919	0.965364	0.899139	0.909774	0.904456	0.909143	0.0465736	0.60328	0.0246063
512	WDR1_MOUSE	sp|O88342	O88342	WD repeat-containing protein 1 OS=Mus musculus (Mouse) GN=Wdr1 PE=1 SV=3	Wdr1	10090	sp|O88342	155.637	3	3	3	8.58	66407	6.11	1.10309	1.058	0.957137	0.881776	1.00757	1	0.0996748	0.924806	0.953038	0.894794	0.936517	1.22167	0.919572	0.930662	0.975067	0.12234	0.83273	1.00043	0.841196	0.869036	0.773216	0.841196	0.863321	0.0842237	0.879122	0.84354	0.957919	0.965364	0.899139	0.909774	0.904456	0.909143	0.0465736	0.60328	0.0246063
512	PRP19_MOUSE	sp|Q99KP6	Q99KP6	Pre-mRNA-processing factor 19 OS=Mus musculus (Mouse) GN=Prpf19 PE=1 SV=1	Prpf19	10090	sp|Q99KP6	149.7	4	4	4	9.72	55239	6.14	1.10309	1.058	0.957137	0.881776	1.00757	1	0.0996748	0.924806	0.953038	0.894794	0.936517	1.22167	0.919572	0.930662	0.975067	0.12234	0.83273	1.00043	0.841196	0.869036	0.773216	0.841196	0.863321	0.0842237	0.879122	0.84354	0.957919	0.965364	0.899139	0.909774	0.904456	0.909143	0.0465736	0.60328	0.0246063
512	DPYL4_MOUSE	sp|O35098	O35098	Dihydropyrimidinase-related protein 4 OS=Mus musculus (Mouse) GN=Dpysl4 PE=1 SV=1	Dpysl4	10090	sp|O35098	144.937	5	5	5	10.31	61962	6.51	1.10309	1.058	0.957137	0.881776	1.00757	1	0.0996748	0.924806	0.953038	0.894794	0.936517	1.22167	0.919572	0.930662	0.975067	0.12234	0.83273	1.00043	0.841196	0.869036	0.773216	0.841196	0.863321	0.0842237	0.879122	0.84354	0.957919	0.965364	0.899139	0.909774	0.904456	0.909143	0.0465736	0.60328	0.0246063
512	SYDC_MOUSE	sp|Q922B2	Q922B2	Aspartate--tRNA ligase, cytoplasmic OS=Mus musculus (Mouse) GN=Dars PE=1 SV=2	Dars	10090	sp|Q922B2	103.927	3	3	3	6.19	57147	6.06	1.10309	1.058	0.957137	0.881776	1.00757	1	0.0996748	0.924806	0.953038	0.894794	0.936517	1.22167	0.919572	0.930662	0.975067	0.12234	0.83273	1.00043	0.841196	0.869036	0.773216	0.841196	0.863321	0.0842237	0.879122	0.84354	0.957919	0.965364	0.899139	0.909774	0.904456	0.909143	0.0465736	0.60328	0.0246063
512	SCOT1_MOUSE	sp|Q9D0K2	Q9D0K2	Succinyl-CoA:3-ketoacid coenzyme A transferase 1, mitochondrial OS=Mus musculus (Mouse) GN=Oxct1 PE=1 SV=1	Oxct1	10090	sp|Q9D0K2	102.926	4	4	4	10.38	55989	7.01	1.10309	1.058	0.957137	0.881776	1.00757	1	0.0996748	0.924806	0.953038	0.894794	0.936517	1.22167	0.919572	0.930662	0.975067	0.12234	0.83273	1.00043	0.841196	0.869036	0.773216	0.841196	0.863321	0.0842237	0.879122	0.84354	0.957919	0.965364	0.899139	0.909774	0.904456	0.909143	0.0465736	0.60328	0.0246063
512	DC1L1_MOUSE	sp|Q8R1Q8	Q8R1Q8	Cytoplasmic dynein 1 light intermediate chain 1 OS=Mus musculus (Mouse) GN=Dync1li1 PE=1 SV=1	Dync1li1	10090	sp|Q8R1Q8	97.322	5	5	5	11.09	56614	6.01	1.10309	1.058	0.957137	0.881776	1.00757	1	0.0996748	0.924806	0.953038	0.894794	0.936517	1.22167	0.919572	0.930662	0.975067	0.12234	0.83273	1.00043	0.841196	0.869036	0.773216	0.841196	0.863321	0.0842237	0.879122	0.84354	0.957919	0.965364	0.899139	0.909774	0.904456	0.909143	0.0465736	0.60328	0.0246063
512	SERA_MOUSE	sp|Q61753	Q61753	D-3-phosphoglycerate dehydrogenase OS=Mus musculus (Mouse) GN=Phgdh PE=1 SV=3	Phgdh	10090	sp|Q61753	96.238	3	3	3	6.19	56586	6.14	1.10309	1.058	0.957137	0.881776	1.00757	1	0.0996748	0.924806	0.953038	0.894794	0.936517	1.22167	0.919572	0.930662	0.975067	0.12234	0.83273	1.00043	0.841196	0.869036	0.773216	0.841196	0.863321	0.0842237	0.879122	0.84354	0.957919	0.965364	0.899139	0.909774	0.904456	0.909143	0.0465736	0.60328	0.0246063
512	FSCN1_MOUSE	sp|Q61553	Q61553	Fascin OS=Mus musculus (Mouse) GN=Fscn1 PE=1 SV=4	Fscn1	10090	sp|Q61553	95.268	3	3	3	8.52	54508	6.43	1.10309	1.058	0.957137	0.881776	1.00757	1	0.0996748	0.924806	0.953038	0.894794	0.936517	1.22167	0.919572	0.930662	0.975067	0.12234	0.83273	1.00043	0.841196	0.869036	0.773216	0.841196	0.863321	0.0842237	0.879122	0.84354	0.957919	0.965364	0.899139	0.909774	0.904456	0.909143	0.0465736	0.60328	0.0246063
512	DPYL1_MOUSE	sp|P97427	P97427	Dihydropyrimidinase-related protein 1 OS=Mus musculus (Mouse) GN=Crmp1 PE=1 SV=1	Crmp1	10090	sp|P97427	85.783	3	3	3	5.59	62168	6.64	1.10309	1.058	0.957137	0.881776	1.00757	1	0.0996748	0.924806	0.953038	0.894794	0.936517	1.22167	0.919572	0.930662	0.975067	0.12234	0.83273	1.00043	0.841196	0.869036	0.773216	0.841196	0.863321	0.0842237	0.879122	0.84354	0.957919	0.965364	0.899139	0.909774	0.904456	0.909143	0.0465736	0.60328	0.0246063
512	PCCB_MOUSE	sp|Q99MN9	Q99MN9	Propionyl-CoA carboxylase beta chain, mitochondrial OS=Mus musculus (Mouse) GN=Pccb PE=1 SV=2	Pccb	10090	sp|Q99MN9	84.839	4	4	4	9.06	58409	6.53	1.10309	1.058	0.957137	0.881776	1.00757	1	0.0996748	0.924806	0.953038	0.894794	0.936517	1.22167	0.919572	0.930662	0.975067	0.12234	0.83273	1.00043	0.841196	0.869036	0.773216	0.841196	0.863321	0.0842237	0.879122	0.84354	0.957919	0.965364	0.899139	0.909774	0.904456	0.909143	0.0465736	0.60328	0.0246063
512	YES_MOUSE	sp|Q04736	Q04736	Tyrosine-protein kinase Yes OS=Mus musculus (Mouse) GN=Yes1 PE=1 SV=3	Yes1	10090	sp|Q04736	77.723	3	3	1	5.73	60630	6.23	1.10309	1.058	0.957137	0.881776	1.00757	1	0.0996748	0.924806	0.953038	0.894794	0.936517	1.22167	0.919572	0.930662	0.975067	0.12234	0.83273	1.00043	0.841196	0.869036	0.773216	0.841196	0.863321	0.0842237	0.879122	0.84354	0.957919	0.965364	0.899139	0.909774	0.904456	0.909143	0.0465736	0.60328	0.0246063
512	FYN_MOUSE	sp|P39688	P39688	Tyrosine-protein kinase Fyn OS=Mus musculus (Mouse) GN=Fyn PE=1 SV=4	Fyn	10090	sp|P39688	65.391	3	3	1	5.77	60675	6.24	1.10309	1.058	0.957137	0.881776	1.00757	1	0.0996748	0.924806	0.953038	0.894794	0.936517	1.22167	0.919572	0.930662	0.975067	0.12234	0.83273	1.00043	0.841196	0.869036	0.773216	0.841196	0.863321	0.0842237	0.879122	0.84354	0.957919	0.965364	0.899139	0.909774	0.904456	0.909143	0.0465736	0.60328	0.0246063
512	EM55_MOUSE	sp|P70290	P70290	55 kDa erythrocyte membrane protein OS=Mus musculus (Mouse) GN=Mpp1 PE=1 SV=1	Mpp1	10090	sp|P70290	50.915	2	2	2	5.15	52227	6.7	1.10309	1.058	0.957137	0.881776	1.00757	1	0.0996748	0.924806	0.953038	0.894794	0.936517	1.22167	0.919572	0.930662	0.975067	0.12234	0.83273	1.00043	0.841196	0.869036	0.773216	0.841196	0.863321	0.0842237	0.879122	0.84354	0.957919	0.965364	0.899139	0.909774	0.904456	0.909143	0.0465736	0.60328	0.0246063
512	HCK_MOUSE	sp|P08103	P08103	Tyrosine-protein kinase HCK OS=Mus musculus (Mouse) GN=Hck PE=1 SV=4	Hck	10090	sp|P08103	49.539	2	2	1	3.44	59129	6.89	1.10309	1.058	0.957137	0.881776	1.00757	1	0.0996748	0.924806	0.953038	0.894794	0.936517	1.22167	0.919572	0.930662	0.975067	0.12234	0.83273	1.00043	0.841196	0.869036	0.773216	0.841196	0.863321	0.0842237	0.879122	0.84354	0.957919	0.965364	0.899139	0.909774	0.904456	0.909143	0.0465736	0.60328	0.0246063
517	CH60_MOUSE	sp|P63038	P63038	60 kDa heat shock protein, mitochondrial OS=Mus musculus (Mouse) GN=Hspd1 PE=1 SV=1	Hspd1	10090	sp|P63038	1596.61	30	32	32	56.2	60955	5.35	0.933653	0.914431	0.994976	1.15694	0.964314	1	0.110121	1.11579	1.07436	1.06441	1.07575	1.18842	1.16694	1.09577	1.11428	0.0526072	1.08311	0.986329	1.19609	1.11273	1.10607	1.10607	1.09687	0.0751485	1.12513	1.18156	1.01594	1.15686	1.13635	1.17032	1.14661	1.13103	0.0601191	0.0419346	0.120886
517	AINX_MOUSE	sp|P46660	P46660	Alpha-internexin OS=Mus musculus (Mouse) GN=Ina PE=1 SV=3	Ina	10090	sp|P46660	692.441	19	19	19	37.72	55383	5.35	0.933653	0.914431	0.994976	1.15694	0.964314	1	0.110121	1.11579	1.07436	1.06441	1.07575	1.18842	1.16694	1.09577	1.11428	0.0526072	1.08311	0.986329	1.19609	1.11273	1.10607	1.10607	1.09687	0.0751485	1.12513	1.18156	1.01594	1.15686	1.13635	1.17032	1.14661	1.13103	0.0601191	0.0419346	0.120886
517	TCPQ_MOUSE	sp|P42932	P42932	T-complex protein 1 subunit theta OS=Mus musculus (Mouse) GN=Cct8 PE=1 SV=3	Cct8	10090	sp|P42932	146.633	3	3	3	6.57	59555	5.43	0.933653	0.914431	0.994976	1.15694	0.964314	1	0.110121	1.11579	1.07436	1.06441	1.07575	1.18842	1.16694	1.09577	1.11428	0.0526072	1.08311	0.986329	1.19609	1.11273	1.10607	1.10607	1.09687	0.0751485	1.12513	1.18156	1.01594	1.15686	1.13635	1.17032	1.14661	1.13103	0.0601191	0.0419346	0.120886
517	SEPT4_MOUSE	sp|P28661	P28661	Septin-4 OS=Mus musculus (Mouse) GN=Sept4 PE=1 SV=1	Sept4	10090	sp|P28661	122.117	5	5	5	11.3	54936	5.58	0.933653	0.914431	0.994976	1.15694	0.964314	1	0.110121	1.11579	1.07436	1.06441	1.07575	1.18842	1.16694	1.09577	1.11428	0.0526072	1.08311	0.986329	1.19609	1.11273	1.10607	1.10607	1.09687	0.0751485	1.12513	1.18156	1.01594	1.15686	1.13635	1.17032	1.14661	1.13103	0.0601191	0.0419346	0.120886
517	PP2BA_MOUSE	sp|P63328	P63328	Serine/threonine-protein phosphatase 2B catalytic subunit alpha isoform OS=Mus musculus (Mouse) GN=Ppp3ca PE=1 SV=1	Ppp3ca	10090	sp|P63328	116.802	4	4	4	8.06	58644	5.58	0.933653	0.914431	0.994976	1.15694	0.964314	1	0.110121	1.11579	1.07436	1.06441	1.07575	1.18842	1.16694	1.09577	1.11428	0.0526072	1.08311	0.986329	1.19609	1.11273	1.10607	1.10607	1.09687	0.0751485	1.12513	1.18156	1.01594	1.15686	1.13635	1.17032	1.14661	1.13103	0.0601191	0.0419346	0.120886
517	IF5_MOUSE	sp|P59325	P59325	Eukaryotic translation initiation factor 5 OS=Mus musculus (Mouse) GN=Eif5 PE=1 SV=1	Eif5	10090	sp|P59325	66.042	2	2	2	5.83	48968	5.36	0.933653	0.914431	0.994976	1.15694	0.964314	1	0.110121	1.11579	1.07436	1.06441	1.07575	1.18842	1.16694	1.09577	1.11428	0.0526072	1.08311	0.986329	1.19609	1.11273	1.10607	1.10607	1.09687	0.0751485	1.12513	1.18156	1.01594	1.15686	1.13635	1.17032	1.14661	1.13103	0.0601191	0.0419346	0.120886
523	PDIA3_MOUSE	sp|P27773	P27773	Protein disulfide-isomerase A3 OS=Mus musculus (Mouse) GN=Pdia3 PE=1 SV=2	Pdia3	10090	sp|P27773	509.294	15	15	15	33.07	56678	5.69	1.01451	1.01705	0.96924	0.999197	1.00685	1	0.0219709	0.847031	0.929966	0.963875	0.943985	0.958241	0.904887	0.936976	0.924664	0.0435531	0.981758	0.971777	0.707523	1.00567	0.970874	0.971777	0.92752	0.12378	1.00825	0.968881	0.951948	1.01906	1.00288	1.0139	1.00556	0.994153	0.0272216	0.916284	0.849616
523	PPP5_MOUSE	sp|Q60676	Q60676	Serine/threonine-protein phosphatase 5 OS=Mus musculus (Mouse) GN=Ppp5c PE=1 SV=3	Ppp5c	10090	sp|Q60676	692.628	17	17	17	36.87	56877	5.84	1.01451	1.01705	0.96924	0.999197	1.00685	1	0.0219709	0.847031	0.929966	0.963875	0.943985	0.958241	0.904887	0.936976	0.924664	0.0435531	0.981758	0.971777	0.707523	1.00567	0.970874	0.971777	0.92752	0.12378	1.00825	0.968881	0.951948	1.01906	1.00288	1.0139	1.00556	0.994153	0.0272216	0.916284	0.849616
523	DPYL2_MOUSE	sp|O08553	O08553	Dihydropyrimidinase-related protein 2 OS=Mus musculus (Mouse) GN=Dpysl2 PE=1 SV=2	Dpysl2	10090	sp|O08553	316.471	9	9	9	18.36	62278	5.95	1.01451	1.01705	0.96924	0.999197	1.00685	1	0.0219709	0.847031	0.929966	0.963875	0.943985	0.958241	0.904887	0.936976	0.924664	0.0435531	0.981758	0.971777	0.707523	1.00567	0.970874	0.971777	0.92752	0.12378	1.00825	0.968881	0.951948	1.01906	1.00288	1.0139	1.00556	0.994153	0.0272216	0.916284	0.849616
523	CH60_MOUSE	sp|P63038	P63038	60 kDa heat shock protein, mitochondrial OS=Mus musculus (Mouse) GN=Hspd1 PE=1 SV=1	Hspd1	10090	sp|P63038	277.78	7	7	7	17.1	60955	5.35	1.01451	1.01705	0.96924	0.999197	1.00685	1	0.0219709	0.847031	0.929966	0.963875	0.943985	0.958241	0.904887	0.936976	0.924664	0.0435531	0.981758	0.971777	0.707523	1.00567	0.970874	0.971777	0.92752	0.12378	1.00825	0.968881	0.951948	1.01906	1.00288	1.0139	1.00556	0.994153	0.0272216	0.916284	0.849616
523	DC1L1_MOUSE	sp|Q8R1Q8	Q8R1Q8	Cytoplasmic dynein 1 light intermediate chain 1 OS=Mus musculus (Mouse) GN=Dync1li1 PE=1 SV=1	Dync1li1	10090	sp|Q8R1Q8	210.964	7	7	7	14.91	56614	6.01	1.01451	1.01705	0.96924	0.999197	1.00685	1	0.0219709	0.847031	0.929966	0.963875	0.943985	0.958241	0.904887	0.936976	0.924664	0.0435531	0.981758	0.971777	0.707523	1.00567	0.970874	0.971777	0.92752	0.12378	1.00825	0.968881	0.951948	1.01906	1.00288	1.0139	1.00556	0.994153	0.0272216	0.916284	0.849616
523	PP2BA_MOUSE	sp|P63328	P63328	Serine/threonine-protein phosphatase 2B catalytic subunit alpha isoform OS=Mus musculus (Mouse) GN=Ppp3ca PE=1 SV=1	Ppp3ca	10090	sp|P63328	99.663	4	4	4	7.49	58644	5.58	1.01451	1.01705	0.96924	0.999197	1.00685	1	0.0219709	0.847031	0.929966	0.963875	0.943985	0.958241	0.904887	0.936976	0.924664	0.0435531	0.981758	0.971777	0.707523	1.00567	0.970874	0.971777	0.92752	0.12378	1.00825	0.968881	0.951948	1.01906	1.00288	1.0139	1.00556	0.994153	0.0272216	0.916284	0.849616
523	SYSC_MOUSE	sp|P26638	P26638	Serine--tRNA ligase, cytoplasmic OS=Mus musculus (Mouse) GN=Sars PE=1 SV=3	Sars	10090	sp|P26638	98.673	3	3	3	6.84	58389	5.95	1.01451	1.01705	0.96924	0.999197	1.00685	1	0.0219709	0.847031	0.929966	0.963875	0.943985	0.958241	0.904887	0.936976	0.924664	0.0435531	0.981758	0.971777	0.707523	1.00567	0.970874	0.971777	0.92752	0.12378	1.00825	0.968881	0.951948	1.01906	1.00288	1.0139	1.00556	0.994153	0.0272216	0.916284	0.849616
523	TRXR1_MOUSE	sp|Q9JMH6	Q9JMH6	Thioredoxin reductase 1, cytoplasmic OS=Mus musculus (Mouse) GN=Txnrd1 PE=1 SV=3	Txnrd1	10090	sp|Q9JMH6	95.695	3	3	3	5.55	67084	7.42	1.01451	1.01705	0.96924	0.999197	1.00685	1	0.0219709	0.847031	0.929966	0.963875	0.943985	0.958241	0.904887	0.936976	0.924664	0.0435531	0.981758	0.971777	0.707523	1.00567	0.970874	0.971777	0.92752	0.12378	1.00825	0.968881	0.951948	1.01906	1.00288	1.0139	1.00556	0.994153	0.0272216	0.916284	0.849616
523	OXSR1_MOUSE	sp|Q6P9R2	Q6P9R2	Serine/threonine-protein kinase OSR1 OS=Mus musculus (Mouse) GN=Oxsr1 PE=1 SV=1	Oxsr1	10090	sp|Q6P9R2	81.98	2	2	2	4.93	58214	6.03	1.01451	1.01705	0.96924	0.999197	1.00685	1	0.0219709	0.847031	0.929966	0.963875	0.943985	0.958241	0.904887	0.936976	0.924664	0.0435531	0.981758	0.971777	0.707523	1.00567	0.970874	0.971777	0.92752	0.12378	1.00825	0.968881	0.951948	1.01906	1.00288	1.0139	1.00556	0.994153	0.0272216	0.916284	0.849616
523	MPP6_MOUSE	sp|Q9JLB0	Q9JLB0	MAGUK p55 subfamily member 6 OS=Mus musculus (Mouse) GN=Mpp6 PE=1 SV=1	Mpp6	10090	sp|Q9JLB0	69.161	4	4	4	7.96	62631	5.99	1.01451	1.01705	0.96924	0.999197	1.00685	1	0.0219709	0.847031	0.929966	0.963875	0.943985	0.958241	0.904887	0.936976	0.924664	0.0435531	0.981758	0.971777	0.707523	1.00567	0.970874	0.971777	0.92752	0.12378	1.00825	0.968881	0.951948	1.01906	1.00288	1.0139	1.00556	0.994153	0.0272216	0.916284	0.849616
523	MCES_MOUSE	sp|Q9D0L8	Q9D0L8	mRNA cap guanine-N7 methyltransferase OS=Mus musculus (Mouse) GN=Rnmt PE=1 SV=1	Rnmt	10090	sp|Q9D0L8	38.318	2	2	2	3.87	53291	6.12	1.01451	1.01705	0.96924	0.999197	1.00685	1	0.0219709	0.847031	0.929966	0.963875	0.943985	0.958241	0.904887	0.936976	0.924664	0.0435531	0.981758	0.971777	0.707523	1.00567	0.970874	0.971777	0.92752	0.12378	1.00825	0.968881	0.951948	1.01906	1.00288	1.0139	1.00556	0.994153	0.0272216	0.916284	0.849616
523	AINX_MOUSE	sp|P46660	P46660	Alpha-internexin OS=Mus musculus (Mouse) GN=Ina PE=1 SV=3	Ina	10090	sp|P46660	35.979	2	2	2	3.99	55383	5.35	1.01451	1.01705	0.96924	0.999197	1.00685	1	0.0219709	0.847031	0.929966	0.963875	0.943985	0.958241	0.904887	0.936976	0.924664	0.0435531	0.981758	0.971777	0.707523	1.00567	0.970874	0.971777	0.92752	0.12378	1.00825	0.968881	0.951948	1.01906	1.00288	1.0139	1.00556	0.994153	0.0272216	0.916284	0.849616
523	SEPT8_MOUSE	sp|Q8CHH9	Q8CHH9	Septin-8 OS=Mus musculus (Mouse) GN=Sept8 PE=1 SV=4	Sept8	10090	sp|Q8CHH9	33.71	2	2	2	4.2	49812	5.68	1.01451	1.01705	0.96924	0.999197	1.00685	1	0.0219709	0.847031	0.929966	0.963875	0.943985	0.958241	0.904887	0.936976	0.924664	0.0435531	0.981758	0.971777	0.707523	1.00567	0.970874	0.971777	0.92752	0.12378	1.00825	0.968881	0.951948	1.01906	1.00288	1.0139	1.00556	0.994153	0.0272216	0.916284	0.849616
536	NP1L4_MOUSE	sp|Q78ZA7	Q78ZA7	Nucleosome assembly protein 1-like 4 OS=Mus musculus (Mouse) GN=Nap1l4 PE=1 SV=1	Nap1l4	10090	sp|Q78ZA7	121.709	3	3	2	10.13	42679	4.56	1.03643	1.00508	0.970717	0.987765	0.996424	1	0.0280508	0.76527	0.833588	0.900749	0.834084	0.919647	0.844983	0.839534	0.84972	0.0550505	0.977113	1.08002	0.886121	1.03425	0.905719	0.977113	0.976644	0.0825066	0.972017	0.99853	0.8463	0.866562	0.929304	0.888336	0.90882	0.916841	0.0603148	0.00128041	0.274589
536	NASP_MOUSE	sp|Q99MD9	Q99MD9	Nuclear autoantigenic sperm protein OS=Mus musculus (Mouse) GN=Nasp PE=1 SV=2	Nasp	10090	sp|Q99MD9	92.469	3	3	3	5.82	83954	4.35	1.03643	1.00508	0.970717	0.987765	0.996424	1	0.0280508	0.76527	0.833588	0.900749	0.834084	0.919647	0.844983	0.839534	0.84972	0.0550505	0.977113	1.08002	0.886121	1.03425	0.905719	0.977113	0.976644	0.0825066	0.972017	0.99853	0.8463	0.866562	0.929304	0.888336	0.90882	0.916841	0.0603148	0.00128041	0.274589
536	NP1L1_MOUSE	sp|P28656	P28656	Nucleosome assembly protein 1-like 1 OS=Mus musculus (Mouse) GN=Nap1l1 PE=1 SV=2	Nap1l1	10090	sp|P28656	78.362	2	2	1	5.37	45345	4.34	1.03643	1.00508	0.970717	0.987765	0.996424	1	0.0280508	0.76527	0.833588	0.900749	0.834084	0.919647	0.844983	0.839534	0.84972	0.0550505	0.977113	1.08002	0.886121	1.03425	0.905719	0.977113	0.976644	0.0825066	0.972017	0.99853	0.8463	0.866562	0.929304	0.888336	0.90882	0.916841	0.0603148	0.00128041	0.274589
536	GDIA_MOUSE	sp|P50396	P50396	Rab GDP dissociation inhibitor alpha OS=Mus musculus (Mouse) GN=Gdi1 PE=1 SV=3	Gdi1	10090	sp|P50396; sp|Q61598	51.783	2	2	2	6.04	50522	4.95	1.03643	1.00508	0.970717	0.987765	0.996424	1	0.0280508	0.76527	0.833588	0.900749	0.834084	0.919647	0.844983	0.839534	0.84972	0.0550505	0.977113	1.08002	0.886121	1.03425	0.905719	0.977113	0.976644	0.0825066	0.972017	0.99853	0.8463	0.866562	0.929304	0.888336	0.90882	0.916841	0.0603148	0.00128041	0.274589
536	CALR_MOUSE	sp|P14211	P14211	Calreticulin OS=Mus musculus (Mouse) GN=Calr PE=1 SV=1	Calr	10090	sp|P14211	1332.55	24	27	27	62.98	47995	4.33	1.03643	1.00508	0.970717	0.987765	0.996424	1	0.0280508	0.76527	0.833588	0.900749	0.834084	0.919647	0.844983	0.839534	0.84972	0.0550505	0.977113	1.08002	0.886121	1.03425	0.905719	0.977113	0.976644	0.0825066	0.972017	0.99853	0.8463	0.866562	0.929304	0.888336	0.90882	0.916841	0.0603148	0.00128041	0.274589
537	CAP2_MOUSE	sp|Q9CYT6	Q9CYT6	Adenylyl cyclase-associated protein 2 OS=Mus musculus (Mouse) GN=Cap2 PE=1 SV=1	Cap2	10090	sp|Q9CYT6	247.657	6	6	6	17.02	52862	6	0.943642	0.965411	1.0307	1.06024	0.998058	1	0.0546034	1.04136	1.21125	1.04028	1.08072	1.03154	1.03285	1.04082	1.073	0.070108	1.02669	1.06776	0.970698	1.09785	1.06415	1.06415	1.04543	0.0488174	1.07669	1.09471	1.06907	1.11967	1.13253	1.04048	1.0857	1.08886	0.0339714	0.0275614	0.214688
537	PPP5_MOUSE	sp|Q60676	Q60676	Serine/threonine-protein phosphatase 5 OS=Mus musculus (Mouse) GN=Ppp5c PE=1 SV=3	Ppp5c	10090	sp|Q60676	175.573	6	6	6	11.42	56877	5.84	0.943642	0.965411	1.0307	1.06024	0.998058	1	0.0546034	1.04136	1.21125	1.04028	1.08072	1.03154	1.03285	1.04082	1.073	0.070108	1.02669	1.06776	0.970698	1.09785	1.06415	1.06415	1.04543	0.0488174	1.07669	1.09471	1.06907	1.11967	1.13253	1.04048	1.0857	1.08886	0.0339714	0.0275614	0.214688
537	PPM1H_MOUSE	sp|Q3UYC0	Q3UYC0	Protein phosphatase 1H OS=Mus musculus (Mouse) GN=Ppm1h PE=1 SV=1	Ppm1h	10090	sp|Q3UYC0	167.293	5	5	5	13.65	56380	6.27	0.943642	0.965411	1.0307	1.06024	0.998058	1	0.0546034	1.04136	1.21125	1.04028	1.08072	1.03154	1.03285	1.04082	1.073	0.070108	1.02669	1.06776	0.970698	1.09785	1.06415	1.06415	1.04543	0.0488174	1.07669	1.09471	1.06907	1.11967	1.13253	1.04048	1.0857	1.08886	0.0339714	0.0275614	0.214688
537	DPYL1_MOUSE	sp|P97427	P97427	Dihydropyrimidinase-related protein 1 OS=Mus musculus (Mouse) GN=Crmp1 PE=1 SV=1	Crmp1	10090	sp|P97427	145.816	4	5	0	7.69	62168	6.64	0.943642	0.965411	1.0307	1.06024	0.998058	1	0.0546034	1.04136	1.21125	1.04028	1.08072	1.03154	1.03285	1.04082	1.073	0.070108	1.02669	1.06776	0.970698	1.09785	1.06415	1.06415	1.04543	0.0488174	1.07669	1.09471	1.06907	1.11967	1.13253	1.04048	1.0857	1.08886	0.0339714	0.0275614	0.214688
537	SYN2_MOUSE	sp|Q64332	Q64332	Synapsin-2 OS=Mus musculus (Mouse) GN=Syn2 PE=1 SV=2	Syn2	10090	sp|Q64332	143.124	6	6	6	10.41	63373	8.59	0.943642	0.965411	1.0307	1.06024	0.998058	1	0.0546034	1.04136	1.21125	1.04028	1.08072	1.03154	1.03285	1.04082	1.073	0.070108	1.02669	1.06776	0.970698	1.09785	1.06415	1.06415	1.04543	0.0488174	1.07669	1.09471	1.06907	1.11967	1.13253	1.04048	1.0857	1.08886	0.0339714	0.0275614	0.214688
537	CH60_MOUSE	sp|P63038	P63038	60 kDa heat shock protein, mitochondrial OS=Mus musculus (Mouse) GN=Hspd1 PE=1 SV=1	Hspd1	10090	sp|P63038	135.496	5	6	6	8.73	60955	5.35	0.943642	0.965411	1.0307	1.06024	0.998058	1	0.0546034	1.04136	1.21125	1.04028	1.08072	1.03154	1.03285	1.04082	1.073	0.070108	1.02669	1.06776	0.970698	1.09785	1.06415	1.06415	1.04543	0.0488174	1.07669	1.09471	1.06907	1.11967	1.13253	1.04048	1.0857	1.08886	0.0339714	0.0275614	0.214688
537	TRXR1_MOUSE	sp|Q9JMH6	Q9JMH6	Thioredoxin reductase 1, cytoplasmic OS=Mus musculus (Mouse) GN=Txnrd1 PE=1 SV=3	Txnrd1	10090	sp|Q9JMH6	132.899	3	3	3	5.87	67084	7.42	0.943642	0.965411	1.0307	1.06024	0.998058	1	0.0546034	1.04136	1.21125	1.04028	1.08072	1.03154	1.03285	1.04082	1.073	0.070108	1.02669	1.06776	0.970698	1.09785	1.06415	1.06415	1.04543	0.0488174	1.07669	1.09471	1.06907	1.11967	1.13253	1.04048	1.0857	1.08886	0.0339714	0.0275614	0.214688
537	TCPE_MOUSE	sp|P80316	P80316	T-complex protein 1 subunit epsilon OS=Mus musculus (Mouse) GN=Cct5 PE=1 SV=1	Cct5	10090	sp|P80316	96.041	4	4	4	8.87	59624	5.72	0.943642	0.965411	1.0307	1.06024	0.998058	1	0.0546034	1.04136	1.21125	1.04028	1.08072	1.03154	1.03285	1.04082	1.073	0.070108	1.02669	1.06776	0.970698	1.09785	1.06415	1.06415	1.04543	0.0488174	1.07669	1.09471	1.06907	1.11967	1.13253	1.04048	1.0857	1.08886	0.0339714	0.0275614	0.214688
537	TBCE_MOUSE	sp|Q8CIV8	Q8CIV8	Tubulin-specific chaperone E OS=Mus musculus (Mouse) GN=Tbce PE=1 SV=1	Tbce	10090	sp|Q8CIV8	69.682	2	2	2	4.39	59086	5.92	0.943642	0.965411	1.0307	1.06024	0.998058	1	0.0546034	1.04136	1.21125	1.04028	1.08072	1.03154	1.03285	1.04082	1.073	0.070108	1.02669	1.06776	0.970698	1.09785	1.06415	1.06415	1.04543	0.0488174	1.07669	1.09471	1.06907	1.11967	1.13253	1.04048	1.0857	1.08886	0.0339714	0.0275614	0.214688
537	DNJC7_MOUSE	sp|Q9QYI3	Q9QYI3	DnaJ homolog subfamily C member 7 OS=Mus musculus (Mouse) GN=Dnajc7 PE=1 SV=2	Dnajc7	10090	sp|Q9QYI3	53.157	3	3	3	5.26	56476	6.12	0.943642	0.965411	1.0307	1.06024	0.998058	1	0.0546034	1.04136	1.21125	1.04028	1.08072	1.03154	1.03285	1.04082	1.073	0.070108	1.02669	1.06776	0.970698	1.09785	1.06415	1.06415	1.04543	0.0488174	1.07669	1.09471	1.06907	1.11967	1.13253	1.04048	1.0857	1.08886	0.0339714	0.0275614	0.214688
537	PP2BA_MOUSE	sp|P63328	P63328	Serine/threonine-protein phosphatase 2B catalytic subunit alpha isoform OS=Mus musculus (Mouse) GN=Ppp3ca PE=1 SV=1	Ppp3ca	10090	sp|P63328	52.088	3	3	3	5.95	58644	5.58	0.943642	0.965411	1.0307	1.06024	0.998058	1	0.0546034	1.04136	1.21125	1.04028	1.08072	1.03154	1.03285	1.04082	1.073	0.070108	1.02669	1.06776	0.970698	1.09785	1.06415	1.06415	1.04543	0.0488174	1.07669	1.09471	1.06907	1.11967	1.13253	1.04048	1.0857	1.08886	0.0339714	0.0275614	0.214688
537	MPP6_MOUSE	sp|Q9JLB0	Q9JLB0	MAGUK p55 subfamily member 6 OS=Mus musculus (Mouse) GN=Mpp6 PE=1 SV=1	Mpp6	10090	sp|Q9JLB0	48.798	3	3	3	4.88	62631	5.99	0.943642	0.965411	1.0307	1.06024	0.998058	1	0.0546034	1.04136	1.21125	1.04028	1.08072	1.03154	1.03285	1.04082	1.073	0.070108	1.02669	1.06776	0.970698	1.09785	1.06415	1.06415	1.04543	0.0488174	1.07669	1.09471	1.06907	1.11967	1.13253	1.04048	1.0857	1.08886	0.0339714	0.0275614	0.214688
537	AKT2_MOUSE	sp|Q60823	Q60823	RAC-beta serine/threonine-protein kinase OS=Mus musculus (Mouse) GN=Akt2 PE=1 SV=1	Akt2	10090	sp|Q60823	407.25	11	12	12	24.32	55742	5.98	0.943642	0.965411	1.0307	1.06024	0.998058	1	0.0546034	1.04136	1.21125	1.04028	1.08072	1.03154	1.03285	1.04082	1.073	0.070108	1.02669	1.06776	0.970698	1.09785	1.06415	1.06415	1.04543	0.0488174	1.07669	1.09471	1.06907	1.11967	1.13253	1.04048	1.0857	1.08886	0.0339714	0.0275614	0.214688
537	DPYL2_MOUSE	sp|O08553	O08553	Dihydropyrimidinase-related protein 2 OS=Mus musculus (Mouse) GN=Dpysl2 PE=1 SV=2	Dpysl2	10090	sp|O08553	1276.32	24	28	22	61.19	62278	5.95	0.943642	0.965411	1.0307	1.06024	0.998058	1	0.0546034	1.04136	1.21125	1.04028	1.08072	1.03154	1.03285	1.04082	1.073	0.070108	1.02669	1.06776	0.970698	1.09785	1.06415	1.06415	1.04543	0.0488174	1.07669	1.09471	1.06907	1.11967	1.13253	1.04048	1.0857	1.08886	0.0339714	0.0275614	0.214688
537	DPYL3_MOUSE	sp|Q62188	Q62188	Dihydropyrimidinase-related protein 3 OS=Mus musculus (Mouse) GN=Dpysl3 PE=1 SV=1	Dpysl3	10090	sp|Q62188	735.468	17	20	14	39.3	61936	6.04	0.943642	0.965411	1.0307	1.06024	0.998058	1	0.0546034	1.04136	1.21125	1.04028	1.08072	1.03154	1.03285	1.04082	1.073	0.070108	1.02669	1.06776	0.970698	1.09785	1.06415	1.06415	1.04543	0.0488174	1.07669	1.09471	1.06907	1.11967	1.13253	1.04048	1.0857	1.08886	0.0339714	0.0275614	0.214688
537	DC1L1_MOUSE	sp|Q8R1Q8	Q8R1Q8	Cytoplasmic dynein 1 light intermediate chain 1 OS=Mus musculus (Mouse) GN=Dync1li1 PE=1 SV=1	Dync1li1	10090	sp|Q8R1Q8	359.527	13	13	13	30.21	56614	6.01	0.943642	0.965411	1.0307	1.06024	0.998058	1	0.0546034	1.04136	1.21125	1.04028	1.08072	1.03154	1.03285	1.04082	1.073	0.070108	1.02669	1.06776	0.970698	1.09785	1.06415	1.06415	1.04543	0.0488174	1.07669	1.09471	1.06907	1.11967	1.13253	1.04048	1.0857	1.08886	0.0339714	0.0275614	0.214688
537	G6PD1_MOUSE	sp|Q00612	Q00612	Glucose-6-phosphate 1-dehydrogenase X OS=Mus musculus (Mouse) GN=G6pdx PE=1 SV=3	G6pdx	10090	sp|Q00612	471.295	17	18	18	31.65	59263	6.07	0.943642	0.965411	1.0307	1.06024	0.998058	1	0.0546034	1.04136	1.21125	1.04028	1.08072	1.03154	1.03285	1.04082	1.073	0.070108	1.02669	1.06776	0.970698	1.09785	1.06415	1.06415	1.04543	0.0488174	1.07669	1.09471	1.06907	1.11967	1.13253	1.04048	1.0857	1.08886	0.0339714	0.0275614	0.214688
537	PDIA3_MOUSE	sp|P27773	P27773	Protein disulfide-isomerase A3 OS=Mus musculus (Mouse) GN=Pdia3 PE=1 SV=2	Pdia3	10090	sp|P27773	1054.49	29	30	30	59.8	56678	5.69	0.943642	0.965411	1.0307	1.06024	0.998058	1	0.0546034	1.04136	1.21125	1.04028	1.08072	1.03154	1.03285	1.04082	1.073	0.070108	1.02669	1.06776	0.970698	1.09785	1.06415	1.06415	1.04543	0.0488174	1.07669	1.09471	1.06907	1.11967	1.13253	1.04048	1.0857	1.08886	0.0339714	0.0275614	0.214688
537	SYSC_MOUSE	sp|P26638	P26638	Serine--tRNA ligase, cytoplasmic OS=Mus musculus (Mouse) GN=Sars PE=1 SV=3	Sars	10090	sp|P26638	321.108	14	14	14	31.05	58389	5.95	0.943642	0.965411	1.0307	1.06024	0.998058	1	0.0546034	1.04136	1.21125	1.04028	1.08072	1.03154	1.03285	1.04082	1.073	0.070108	1.02669	1.06776	0.970698	1.09785	1.06415	1.06415	1.04543	0.0488174	1.07669	1.09471	1.06907	1.11967	1.13253	1.04048	1.0857	1.08886	0.0339714	0.0275614	0.214688
541	TCPE_MOUSE	sp|P80316	P80316	T-complex protein 1 subunit epsilon OS=Mus musculus (Mouse) GN=Cct5 PE=1 SV=1	Cct5	10090	sp|P80316	1007.9	22	28	28	52.87	59624	5.72	0.989685	0.99063	0.99916	1.02053	0.994895	1	0.0143319	0.985868	0.998483	0.956182	0.946038	0.984516	0.930638	0.970349	0.966954	0.0265804	0.953885	1.00078	1.0249	1.04825	1.07718	1.0249	1.021	0.0469752	1.0307	1.02471	0.989632	0.96611	0.938559	0.960216	0.977871	0.984988	0.0369184	0.029859	0.223244
541	PDIA3_MOUSE	sp|P27773	P27773	Protein disulfide-isomerase A3 OS=Mus musculus (Mouse) GN=Pdia3 PE=1 SV=2	Pdia3	10090	sp|P27773	276.723	9	10	10	22.97	56678	5.69	0.989685	0.99063	0.99916	1.02053	0.994895	1	0.0143319	0.985868	0.998483	0.956182	0.946038	0.984516	0.930638	0.970349	0.966954	0.0265804	0.953885	1.00078	1.0249	1.04825	1.07718	1.0249	1.021	0.0469752	1.0307	1.02471	0.989632	0.96611	0.938559	0.960216	0.977871	0.984988	0.0369184	0.029859	0.223244
541	DPYL2_MOUSE	sp|O08553	O08553	Dihydropyrimidinase-related protein 2 OS=Mus musculus (Mouse) GN=Dpysl2 PE=1 SV=2	Dpysl2	10090	sp|O08553	148.659	2	2	2	7.52	62278	5.95	0.989685	0.99063	0.99916	1.02053	0.994895	1	0.0143319	0.985868	0.998483	0.956182	0.946038	0.984516	0.930638	0.970349	0.966954	0.0265804	0.953885	1.00078	1.0249	1.04825	1.07718	1.0249	1.021	0.0469752	1.0307	1.02471	0.989632	0.96611	0.938559	0.960216	0.977871	0.984988	0.0369184	0.029859	0.223244
541	MPP2_MOUSE	sp|Q9WV34	Q9WV34	MAGUK p55 subfamily member 2 OS=Mus musculus (Mouse) GN=Mpp2 PE=1 SV=1	Mpp2	10090	sp|Q9WV34	32.808	2	2	2	4.17	61555	6.03	0.989685	0.99063	0.99916	1.02053	0.994895	1	0.0143319	0.985868	0.998483	0.956182	0.946038	0.984516	0.930638	0.970349	0.966954	0.0265804	0.953885	1.00078	1.0249	1.04825	1.07718	1.0249	1.021	0.0469752	1.0307	1.02471	0.989632	0.96611	0.938559	0.960216	0.977871	0.984988	0.0369184	0.029859	0.223244
544	TCPZ_MOUSE	sp|P80317	P80317	T-complex protein 1 subunit zeta OS=Mus musculus (Mouse) GN=Cct6a PE=1 SV=3	Cct6a	10090	sp|P80317	405.109	13	13	13	30.51	58004	6.67	0.957968	1.00586	1.05248	0.983697	0.994777	1	0.0400868	0.964153	0.906377	1.0775	0.900857	0.946817	0.800914	0.926597	0.932769	0.0908066	0.967572	1.02552	0.916138	1.03016	1.05632	1.02552	0.999142	0.0565987	0.922151	0.89406	1.01317	0.917484	0.852808	0.866554	0.905772	0.911038	0.0570156	0.0162514	0.681224
544	DPYL1_MOUSE	sp|P97427	P97427	Dihydropyrimidinase-related protein 1 OS=Mus musculus (Mouse) GN=Crmp1 PE=1 SV=1	Crmp1	10090	sp|P97427	498.626	11	11	11	32.17	62168	6.64	0.957968	1.00586	1.05248	0.983697	0.994777	1	0.0400868	0.964153	0.906377	1.0775	0.900857	0.946817	0.800914	0.926597	0.932769	0.0908066	0.967572	1.02552	0.916138	1.03016	1.05632	1.02552	0.999142	0.0565987	0.922151	0.89406	1.01317	0.917484	0.852808	0.866554	0.905772	0.911038	0.0570156	0.0162514	0.681224
544	EHD1_MOUSE	sp|Q9WVK4	Q9WVK4	EH domain-containing protein 1 OS=Mus musculus (Mouse) GN=Ehd1 PE=1 SV=1	Ehd1	10090	sp|Q9WVK4	456.266	15	15	15	40.45	60603	6.35	0.957968	1.00586	1.05248	0.983697	0.994777	1	0.0400868	0.964153	0.906377	1.0775	0.900857	0.946817	0.800914	0.926597	0.932769	0.0908066	0.967572	1.02552	0.916138	1.03016	1.05632	1.02552	0.999142	0.0565987	0.922151	0.89406	1.01317	0.917484	0.852808	0.866554	0.905772	0.911038	0.0570156	0.0162514	0.681224
544	DPYL4_MOUSE	sp|O35098	O35098	Dihydropyrimidinase-related protein 4 OS=Mus musculus (Mouse) GN=Dpysl4 PE=1 SV=1	Dpysl4	10090	sp|O35098	306.501	9	9	9	22.55	61962	6.51	0.957968	1.00586	1.05248	0.983697	0.994777	1	0.0400868	0.964153	0.906377	1.0775	0.900857	0.946817	0.800914	0.926597	0.932769	0.0908066	0.967572	1.02552	0.916138	1.03016	1.05632	1.02552	0.999142	0.0565987	0.922151	0.89406	1.01317	0.917484	0.852808	0.866554	0.905772	0.911038	0.0570156	0.0162514	0.681224
544	DPYL2_MOUSE	sp|O08553	O08553	Dihydropyrimidinase-related protein 2 OS=Mus musculus (Mouse) GN=Dpysl2 PE=1 SV=2	Dpysl2	10090	sp|O08553	259.704	4	4	4	12.59	62278	5.95	0.957968	1.00586	1.05248	0.983697	0.994777	1	0.0400868	0.964153	0.906377	1.0775	0.900857	0.946817	0.800914	0.926597	0.932769	0.0908066	0.967572	1.02552	0.916138	1.03016	1.05632	1.02552	0.999142	0.0565987	0.922151	0.89406	1.01317	0.917484	0.852808	0.866554	0.905772	0.911038	0.0570156	0.0162514	0.681224
544	HNRPL_MOUSE	sp|Q8R081	Q8R081	Heterogeneous nuclear ribonucleoprotein L OS=Mus musculus (Mouse) GN=Hnrnpl PE=1 SV=2	Hnrnpl	10090	sp|Q8R081	132.285	3	3	3	7.17	63964	8.33	0.957968	1.00586	1.05248	0.983697	0.994777	1	0.0400868	0.964153	0.906377	1.0775	0.900857	0.946817	0.800914	0.926597	0.932769	0.0908066	0.967572	1.02552	0.916138	1.03016	1.05632	1.02552	0.999142	0.0565987	0.922151	0.89406	1.01317	0.917484	0.852808	0.866554	0.905772	0.911038	0.0570156	0.0162514	0.681224
544	TCPG_MOUSE	sp|P80318	P80318	T-complex protein 1 subunit gamma OS=Mus musculus (Mouse) GN=Cct3 PE=1 SV=1	Cct3	10090	sp|P80318	122.503	3	3	3	8.26	60630	6.28	0.957968	1.00586	1.05248	0.983697	0.994777	1	0.0400868	0.964153	0.906377	1.0775	0.900857	0.946817	0.800914	0.926597	0.932769	0.0908066	0.967572	1.02552	0.916138	1.03016	1.05632	1.02552	0.999142	0.0565987	0.922151	0.89406	1.01317	0.917484	0.852808	0.866554	0.905772	0.911038	0.0570156	0.0162514	0.681224
544	PGM1_MOUSE	sp|Q9D0F9	Q9D0F9	Phosphoglucomutase-1 OS=Mus musculus (Mouse) GN=Pgm1 PE=1 SV=4	Pgm1	10090	sp|Q9D0F9	95.237	4	4	4	8.36	61418	6.14	0.957968	1.00586	1.05248	0.983697	0.994777	1	0.0400868	0.964153	0.906377	1.0775	0.900857	0.946817	0.800914	0.926597	0.932769	0.0908066	0.967572	1.02552	0.916138	1.03016	1.05632	1.02552	0.999142	0.0565987	0.922151	0.89406	1.01317	0.917484	0.852808	0.866554	0.905772	0.911038	0.0570156	0.0162514	0.681224
544	KPYM_MOUSE	sp|P52480	P52480	Pyruvate kinase PKM OS=Mus musculus (Mouse) GN=Pkm PE=1 SV=4	Pkm	10090	sp|P52480	66.932	2	2	2	3.77	57845	7.17	0.957968	1.00586	1.05248	0.983697	0.994777	1	0.0400868	0.964153	0.906377	1.0775	0.900857	0.946817	0.800914	0.926597	0.932769	0.0908066	0.967572	1.02552	0.916138	1.03016	1.05632	1.02552	0.999142	0.0565987	0.922151	0.89406	1.01317	0.917484	0.852808	0.866554	0.905772	0.911038	0.0570156	0.0162514	0.681224
544	COASY_MOUSE	sp|Q9DBL7	Q9DBL7	Bifunctional coenzyme A synthase OS=Mus musculus (Mouse) GN=Coasy PE=1 SV=2	Coasy	10090	sp|Q9DBL7	46.504	2	2	2	4.97	62023	6.61	0.957968	1.00586	1.05248	0.983697	0.994777	1	0.0400868	0.964153	0.906377	1.0775	0.900857	0.946817	0.800914	0.926597	0.932769	0.0908066	0.967572	1.02552	0.916138	1.03016	1.05632	1.02552	0.999142	0.0565987	0.922151	0.89406	1.01317	0.917484	0.852808	0.866554	0.905772	0.911038	0.0570156	0.0162514	0.681224
544	SAHH2_MOUSE	sp|Q80SW1	Q80SW1	S-adenosylhomocysteine hydrolase-like protein 1 OS=Mus musculus (Mouse) GN=Ahcyl1 PE=1 SV=1	Ahcyl1	10090	sp|Q80SW1	22.887	2	2	2	3.02	58951	6.48	0.957968	1.00586	1.05248	0.983697	0.994777	1	0.0400868	0.964153	0.906377	1.0775	0.900857	0.946817	0.800914	0.926597	0.932769	0.0908066	0.967572	1.02552	0.916138	1.03016	1.05632	1.02552	0.999142	0.0565987	0.922151	0.89406	1.01317	0.917484	0.852808	0.866554	0.905772	0.911038	0.0570156	0.0162514	0.681224
550	HNRPK_MOUSE	sp|P61979	P61979	Heterogeneous nuclear ribonucleoprotein K OS=Mus musculus (Mouse) GN=Hnrnpk PE=1 SV=1	Hnrnpk	10090	sp|P61979	501.271	14	14	14	37.15	50976	5.39	1.01301	1.07409	0.986743	0.92616	0.999877	1	0.0613354	0.960503	0.98826	0.955314	1.04679	1.00188	0.996492	0.992376	0.991541	0.0330773	0.969533	1.02151	0.870924	0.968272	0.878351	0.968272	0.941718	0.0649486	0.893195	0.922382	0.979733	0.889662	0.909355	0.945109	0.915868	0.923239	0.0343319	0.668287	0.00731475
550	DPYL2_MOUSE	sp|O08553	O08553	Dihydropyrimidinase-related protein 2 OS=Mus musculus (Mouse) GN=Dpysl2 PE=1 SV=2	Dpysl2	10090	sp|O08553	125.676	2	2	2	7.52	62278	5.95	1.01301	1.07409	0.986743	0.92616	0.999877	1	0.0613354	0.960503	0.98826	0.955314	1.04679	1.00188	0.996492	0.992376	0.991541	0.0330773	0.969533	1.02151	0.870924	0.968272	0.878351	0.968272	0.941718	0.0649486	0.893195	0.922382	0.979733	0.889662	0.909355	0.945109	0.915868	0.923239	0.0343319	0.668287	0.00731475
553	DPYL2_MOUSE	sp|O08553	O08553	Dihydropyrimidinase-related protein 2 OS=Mus musculus (Mouse) GN=Dpysl2 PE=1 SV=2	Dpysl2	10090	sp|O08553	131.344	3	3	3	6.82	62278	5.95	0.982531	1.05716	1.0181	0.942214	1.00031	1	0.0491224	1.06574	1.10812	1.02241	1.086	1.07187	1.08919	1.07894	1.07389	0.0292334	1.0155	1.06671	1.03567	1.05368	0.910971	1.03567	1.01651	0.0620647	0.986031	0.979243	1.02332	0.947706	0.966902	0.985807	0.982525	0.981501	0.0250926	0.341822	0.0261506
553	HSP7C_MOUSE	sp|P63017	P63017	Heat shock cognate 71 kDa protein OS=Mus musculus (Mouse) GN=Hspa8 PE=1 SV=1	Hspa8	10090	sp|P63017	55.084	2	2	2	2.94	70871	5.37	0.982531	1.05716	1.0181	0.942214	1.00031	1	0.0491224	1.06574	1.10812	1.02241	1.086	1.07187	1.08919	1.07894	1.07389	0.0292334	1.0155	1.06671	1.03567	1.05368	0.910971	1.03567	1.01651	0.0620647	0.986031	0.979243	1.02332	0.947706	0.966902	0.985807	0.982525	0.981501	0.0250926	0.341822	0.0261506
553	PP2BA_MOUSE	sp|P63328	P63328	Serine/threonine-protein phosphatase 2B catalytic subunit alpha isoform OS=Mus musculus (Mouse) GN=Ppp3ca PE=1 SV=1	Ppp3ca	10090	sp|P63328	51.972	2	2	2	3.84	58644	5.58	0.982531	1.05716	1.0181	0.942214	1.00031	1	0.0491224	1.06574	1.10812	1.02241	1.086	1.07187	1.08919	1.07894	1.07389	0.0292334	1.0155	1.06671	1.03567	1.05368	0.910971	1.03567	1.01651	0.0620647	0.986031	0.979243	1.02332	0.947706	0.966902	0.985807	0.982525	0.981501	0.0250926	0.341822	0.0261506
553	HNRPK_MOUSE	sp|P61979	P61979	Heterogeneous nuclear ribonucleoprotein K OS=Mus musculus (Mouse) GN=Hnrnpk PE=1 SV=1	Hnrnpk	10090	sp|P61979	1059.6	21	27	27	52.48	50976	5.39	0.982531	1.05716	1.0181	0.942214	1.00031	1	0.0491224	1.06574	1.10812	1.02241	1.086	1.07187	1.08919	1.07894	1.07389	0.0292334	1.0155	1.06671	1.03567	1.05368	0.910971	1.03567	1.01651	0.0620647	0.986031	0.979243	1.02332	0.947706	0.966902	0.985807	0.982525	0.981501	0.0250926	0.341822	0.0261506
554	HNRPK_MOUSE	sp|P61979	P61979	Heterogeneous nuclear ribonucleoprotein K OS=Mus musculus (Mouse) GN=Hnrnpk PE=1 SV=1	Hnrnpk	10090	sp|P61979	578.433	15	15	15	36.29	50976	5.39	1.0532	1.08098	0.954689	0.91113	1.00394	1	0.08029	1.12928	1.23365	1.00949	1.15215	1.07002	1.15453	1.14072	1.12485	0.0772007	1.09862	1.10158	1.31493	1.11328	0.98285	1.10158	1.12225	0.120026	0.976991	1.01092	1.07836	1.17301	1.09968	1.04616	1.06226	1.06419	0.0693802	0.444221	0.641703
554	PUF60_MOUSE	sp|Q3UEB3	Q3UEB3	Poly(U)-binding-splicing factor PUF60 OS=Mus musculus (Mouse) GN=Puf60 PE=1 SV=2	Puf60	10090	sp|Q3UEB3	255.376	5	5	5	15.6	60249	5.2	1.0532	1.08098	0.954689	0.91113	1.00394	1	0.08029	1.12928	1.23365	1.00949	1.15215	1.07002	1.15453	1.14072	1.12485	0.0772007	1.09862	1.10158	1.31493	1.11328	0.98285	1.10158	1.12225	0.120026	0.976991	1.01092	1.07836	1.17301	1.09968	1.04616	1.06226	1.06419	0.0693802	0.444221	0.641703
554	DPYL2_MOUSE	sp|O08553	O08553	Dihydropyrimidinase-related protein 2 OS=Mus musculus (Mouse) GN=Dpysl2 PE=1 SV=2	Dpysl2	10090	sp|O08553	175.787	2	2	2	7.52	62278	5.95	1.0532	1.08098	0.954689	0.91113	1.00394	1	0.08029	1.12928	1.23365	1.00949	1.15215	1.07002	1.15453	1.14072	1.12485	0.0772007	1.09862	1.10158	1.31493	1.11328	0.98285	1.10158	1.12225	0.120026	0.976991	1.01092	1.07836	1.17301	1.09968	1.04616	1.06226	1.06419	0.0693802	0.444221	0.641703
558	DPYL2_MOUSE	sp|O08553	O08553	Dihydropyrimidinase-related protein 2 OS=Mus musculus (Mouse) GN=Dpysl2 PE=1 SV=2	Dpysl2	10090	sp|O08553	1616.75	25	30	30	62.59	62278	5.95	0.980625	1.00399	1.00135	1.01404	1.00267	1	0.0140253	1.13607	1.13102	1.02384	0.996682	1.01045	1.06966	1.04675	1.06129	0.0611321	0.983808	0.916628	1.04056	0.998858	0.961818	0.983808	0.980334	0.0457804	1.00669	0.942758	0.981798	1.16996	1.07841	1.0025	1.0046	1.03035	0.0814443	0.0457085	0.304861
558	TCPA_MOUSE	sp|P11983	P11983	T-complex protein 1 subunit alpha OS=Mus musculus (Mouse) GN=Tcp1 PE=1 SV=3	Tcp1	10090	sp|P11983	352.627	10	10	10	25.18	60449	5.82	0.980625	1.00399	1.00135	1.01404	1.00267	1	0.0140253	1.13607	1.13102	1.02384	0.996682	1.01045	1.06966	1.04675	1.06129	0.0611321	0.983808	0.916628	1.04056	0.998858	0.961818	0.983808	0.980334	0.0457804	1.00669	0.942758	0.981798	1.16996	1.07841	1.0025	1.0046	1.03035	0.0814443	0.0457085	0.304861
558	STXB1_MOUSE	sp|O08599	O08599	Syntaxin-binding protein 1 OS=Mus musculus (Mouse) GN=Stxbp1 PE=1 SV=2	Stxbp1	10090	sp|O08599	270.324	7	7	7	16.16	67569	6.5	0.980625	1.00399	1.00135	1.01404	1.00267	1	0.0140253	1.13607	1.13102	1.02384	0.996682	1.01045	1.06966	1.04675	1.06129	0.0611321	0.983808	0.916628	1.04056	0.998858	0.961818	0.983808	0.980334	0.0457804	1.00669	0.942758	0.981798	1.16996	1.07841	1.0025	1.0046	1.03035	0.0814443	0.0457085	0.304861
575	DPYL2_MOUSE	sp|O08553	O08553	Dihydropyrimidinase-related protein 2 OS=Mus musculus (Mouse) GN=Dpysl2 PE=1 SV=2	Dpysl2	10090	sp|O08553	926.513	19	20	20	51.05	62278	5.95	1.08165	1.00874	0.931719	0.977888	0.993314	1	0.062968	1.23188	1.10189	1.05078	1.07358	1.04516	1.12243	1.08773	1.10429	0.0691623	1.18081	1.02241	1.10443	0.982887	0.984694	1.02241	1.05505	0.0858433	1.00061	0.961867	0.849874	1.02555	1.01594	1.0143	1.00746	0.978022	0.0666415	0.771581	0.133275
575	ODP2_MOUSE	sp|Q8BMF4	Q8BMF4	Dihydrolipoyllysine-residue acetyltransferase component of pyruvate dehydrogenase complex, mitochondrial OS=Mus musculus (Mouse) GN=Dlat PE=1 SV=2	Dlat	10090	sp|Q8BMF4	205.474	6	6	6	12.93	67942	5.7	1.08165	1.00874	0.931719	0.977888	0.993314	1	0.062968	1.23188	1.10189	1.05078	1.07358	1.04516	1.12243	1.08773	1.10429	0.0691623	1.18081	1.02241	1.10443	0.982887	0.984694	1.02241	1.05505	0.0858433	1.00061	0.961867	0.849874	1.02555	1.01594	1.0143	1.00746	0.978022	0.0666415	0.771581	0.133275
575	GPDM_MOUSE	sp|Q64521	Q64521	Glycerol-3-phosphate dehydrogenase, mitochondrial OS=Mus musculus (Mouse) GN=Gpd2 PE=1 SV=2	Gpd2	10090	sp|Q64521	115.275	2	2	2	5.09	80954	5.82	1.08165	1.00874	0.931719	0.977888	0.993314	1	0.062968	1.23188	1.10189	1.05078	1.07358	1.04516	1.12243	1.08773	1.10429	0.0691623	1.18081	1.02241	1.10443	0.982887	0.984694	1.02241	1.05505	0.0858433	1.00061	0.961867	0.849874	1.02555	1.01594	1.0143	1.00746	0.978022	0.0666415	0.771581	0.133275
575	ALBU_MOUSE	sp|P07724	P07724	Serum albumin OS=Mus musculus (Mouse) GN=Alb PE=1 SV=3	Alb	10090	sp|P07724	62.511	2	2	2	3.62	68693	5.53	1.08165	1.00874	0.931719	0.977888	0.993314	1	0.062968	1.23188	1.10189	1.05078	1.07358	1.04516	1.12243	1.08773	1.10429	0.0691623	1.18081	1.02241	1.10443	0.982887	0.984694	1.02241	1.05505	0.0858433	1.00061	0.961867	0.849874	1.02555	1.01594	1.0143	1.00746	0.978022	0.0666415	0.771581	0.133275
575	MDHC_MOUSE	sp|P14152	P14152	Malate dehydrogenase, cytoplasmic OS=Mus musculus (Mouse) GN=Mdh1 PE=1 SV=3	Mdh1	10090	sp|P14152	57.061	2	2	2	7.49	36511	6.16	1.08165	1.00874	0.931719	0.977888	0.993314	1	0.062968	1.23188	1.10189	1.05078	1.07358	1.04516	1.12243	1.08773	1.10429	0.0691623	1.18081	1.02241	1.10443	0.982887	0.984694	1.02241	1.05505	0.0858433	1.00061	0.961867	0.849874	1.02555	1.01594	1.0143	1.00746	0.978022	0.0666415	0.771581	0.133275
583	ANXA6_MOUSE	sp|P14824	P14824	Annexin A6 OS=Mus musculus (Mouse) GN=Anxa6 PE=1 SV=3	Anxa6	10090	sp|P14824	316.96	8	8	8	13.52	75885	5.34	1.03104	0.956476	0.987055	1.02543	1.00624	1	0.034986	0.935486	0.843823	0.911631	0.886041	0.953915	0.87898	0.898836	0.901646	0.040194	1.02658	1.00034	0.94844	1.00713	1.00048	1.00048	0.996596	0.0289755	0.996236	1.00488	0.936605	0.875811	0.956035	0.948543	0.952289	0.953019	0.046513	0.000816406	0.11403
583	HS71B_MOUSE	sp|P17879	P17879	Heat shock 70 kDa protein 1B OS=Mus musculus (Mouse) GN=Hspa1b PE=1 SV=3	Hspa1b	10090	sp|P17879; sp|Q61696	266.235	7	7	0	11.21	70176	5.52	1.03104	0.956476	0.987055	1.02543	1.00624	1	0.034986	0.935486	0.843823	0.911631	0.886041	0.953915	0.87898	0.898836	0.901646	0.040194	1.02658	1.00034	0.94844	1.00713	1.00048	1.00048	0.996596	0.0289755	0.996236	1.00488	0.936605	0.875811	0.956035	0.948543	0.952289	0.953019	0.046513	0.000816406	0.11403
583	ALBU_MOUSE	sp|P07724	P07724	Serum albumin OS=Mus musculus (Mouse) GN=Alb PE=1 SV=3	Alb	10090	sp|P07724	118.246	5	5	5	8.06	68693	5.53	1.03104	0.956476	0.987055	1.02543	1.00624	1	0.034986	0.935486	0.843823	0.911631	0.886041	0.953915	0.87898	0.898836	0.901646	0.040194	1.02658	1.00034	0.94844	1.00713	1.00048	1.00048	0.996596	0.0289755	0.996236	1.00488	0.936605	0.875811	0.956035	0.948543	0.952289	0.953019	0.046513	0.000816406	0.11403
583	DPYL2_MOUSE	sp|O08553	O08553	Dihydropyrimidinase-related protein 2 OS=Mus musculus (Mouse) GN=Dpysl2 PE=1 SV=2	Dpysl2	10090	sp|O08553	97.094	2	2	2	4.72	62278	5.95	1.03104	0.956476	0.987055	1.02543	1.00624	1	0.034986	0.935486	0.843823	0.911631	0.886041	0.953915	0.87898	0.898836	0.901646	0.040194	1.02658	1.00034	0.94844	1.00713	1.00048	1.00048	0.996596	0.0289755	0.996236	1.00488	0.936605	0.875811	0.956035	0.948543	0.952289	0.953019	0.046513	0.000816406	0.11403
583	VATA_MOUSE	sp|P50516	P50516	V-type proton ATPase catalytic subunit A OS=Mus musculus (Mouse) GN=Atp6v1a PE=1 SV=2	Atp6v1a	10090	sp|P50516	1516.22	32	38	38	58.18	68326	5.41	1.03104	0.956476	0.987055	1.02543	1.00624	1	0.034986	0.935486	0.843823	0.911631	0.886041	0.953915	0.87898	0.898836	0.901646	0.040194	1.02658	1.00034	0.94844	1.00713	1.00048	1.00048	0.996596	0.0289755	0.996236	1.00488	0.936605	0.875811	0.956035	0.948543	0.952289	0.953019	0.046513	0.000816406	0.11403
583	HSP72_MOUSE	sp|P17156	P17156	Heat shock-related 70 kDa protein 2 OS=Mus musculus (Mouse) GN=Hspa2 PE=1 SV=2	Hspa2	10090	sp|P17156	633.268	15	15	0	18.48	69642	5.5	1.03104	0.956476	0.987055	1.02543	1.00624	1	0.034986	0.935486	0.843823	0.911631	0.886041	0.953915	0.87898	0.898836	0.901646	0.040194	1.02658	1.00034	0.94844	1.00713	1.00048	1.00048	0.996596	0.0289755	0.996236	1.00488	0.936605	0.875811	0.956035	0.948543	0.952289	0.953019	0.046513	0.000816406	0.11403
583	HSP7C_MOUSE	sp|P63017	P63017	Heat shock cognate 71 kDa protein OS=Mus musculus (Mouse) GN=Hspa8 PE=1 SV=1	Hspa8	10090	sp|P63017	2431.23	40	48	33	66.1	70871	5.37	1.03104	0.956476	0.987055	1.02543	1.00624	1	0.034986	0.935486	0.843823	0.911631	0.886041	0.953915	0.87898	0.898836	0.901646	0.040194	1.02658	1.00034	0.94844	1.00713	1.00048	1.00048	0.996596	0.0289755	0.996236	1.00488	0.936605	0.875811	0.956035	0.948543	0.952289	0.953019	0.046513	0.000816406	0.11403
583	GRP75_MOUSE	sp|P38647	P38647	Stress-70 protein, mitochondrial OS=Mus musculus (Mouse) GN=Hspa9 PE=1 SV=3	Hspa9	10090	sp|P38647	700.46	18	20	19	27.39	73461	5.44	1.03104	0.956476	0.987055	1.02543	1.00624	1	0.034986	0.935486	0.843823	0.911631	0.886041	0.953915	0.87898	0.898836	0.901646	0.040194	1.02658	1.00034	0.94844	1.00713	1.00048	1.00048	0.996596	0.0289755	0.996236	1.00488	0.936605	0.875811	0.956035	0.948543	0.952289	0.953019	0.046513	0.000816406	0.11403
594	HNRPM_MOUSE	sp|Q9D0E1	Q9D0E1	Heterogeneous nuclear ribonucleoprotein M OS=Mus musculus (Mouse) GN=Hnrnpm PE=1 SV=3	Hnrnpm	10090	sp|Q9D0E1	235.377	5	5	5	8.09	77649	8.81	0.881674	1.01689	0.932515	1.16892	0.974703	1	0.125664	1.11015	1.01865	1.14945	1.10689	0.983841	1.15297	1.10852	1.08699	0.0699967	0.9381	1.08093	0.789572	0.89618	0.951106	0.9381	0.931177	0.105057	1.05601	0.978804	1.09357	1.05503	1.01374	1.06954	1.05552	1.04445	0.0413286	0.0116888	0.182482
594	CMC2_MOUSE	sp|Q9QXX4	Q9QXX4	Calcium-binding mitochondrial carrier protein Aralar2 OS=Mus musculus (Mouse) GN=Slc25a13 PE=1 SV=1	Slc25a13	10090	sp|Q9QXX4	106.285	2	2	1	3.7	74467	8.78	0.881674	1.01689	0.932515	1.16892	0.974703	1	0.125664	1.11015	1.01865	1.14945	1.10689	0.983841	1.15297	1.10852	1.08699	0.0699967	0.9381	1.08093	0.789572	0.89618	0.951106	0.9381	0.931177	0.105057	1.05601	0.978804	1.09357	1.05503	1.01374	1.06954	1.05552	1.04445	0.0413286	0.0116888	0.182482
594	HNRPL_MOUSE	sp|Q8R081	Q8R081	Heterogeneous nuclear ribonucleoprotein L OS=Mus musculus (Mouse) GN=Hnrnpl PE=1 SV=2	Hnrnpl	10090	sp|Q8R081	98.4	2	2	2	3.58	63964	8.33	0.881674	1.01689	0.932515	1.16892	0.974703	1	0.125664	1.11015	1.01865	1.14945	1.10689	0.983841	1.15297	1.10852	1.08699	0.0699967	0.9381	1.08093	0.789572	0.89618	0.951106	0.9381	0.931177	0.105057	1.05601	0.978804	1.09357	1.05503	1.01374	1.06954	1.05552	1.04445	0.0413286	0.0116888	0.182482
594	TKT_MOUSE	sp|P40142	P40142	Transketolase OS=Mus musculus (Mouse) GN=Tkt PE=1 SV=1	Tkt	10090	sp|P40142	89.253	3	3	3	4.65	67630	7.23	0.881674	1.01689	0.932515	1.16892	0.974703	1	0.125664	1.11015	1.01865	1.14945	1.10689	0.983841	1.15297	1.10852	1.08699	0.0699967	0.9381	1.08093	0.789572	0.89618	0.951106	0.9381	0.931177	0.105057	1.05601	0.978804	1.09357	1.05503	1.01374	1.06954	1.05552	1.04445	0.0413286	0.0116888	0.182482
594	CMC1_MOUSE	sp|Q8BH59	Q8BH59	Calcium-binding mitochondrial carrier protein Aralar1 OS=Mus musculus (Mouse) GN=Slc25a12 PE=1 SV=1	Slc25a12	10090	sp|Q8BH59	857.153	14	15	14	24.67	74570	8.45	0.881674	1.01689	0.932515	1.16892	0.974703	1	0.125664	1.11015	1.01865	1.14945	1.10689	0.983841	1.15297	1.10852	1.08699	0.0699967	0.9381	1.08093	0.789572	0.89618	0.951106	0.9381	0.931177	0.105057	1.05601	0.978804	1.09357	1.05503	1.01374	1.06954	1.05552	1.04445	0.0413286	0.0116888	0.182482
600	CMC1_MOUSE	sp|Q8BH59	Q8BH59	Calcium-binding mitochondrial carrier protein Aralar1 OS=Mus musculus (Mouse) GN=Slc25a12 PE=1 SV=1	Slc25a12	10090	sp|Q8BH59	505.06	13	13	11	26.14	74570	8.45	0.958612	1.05925	0.942367	1.03977	0.999192	1	0.0580999	1.07931	0.993562	1.13079	1.05973	1.04475	1.22258	1.06952	1.08845	0.0795068	0.993068	1.07679	0.746272	0.965897	1.05725	0.993068	0.967855	0.131906	1.03837	0.950291	1.14436	1.10532	1.12709	1.02188	1.07184	1.06455	0.0741686	0.0340449	0.478719
600	HNRPM_MOUSE	sp|Q9D0E1	Q9D0E1	Heterogeneous nuclear ribonucleoprotein M OS=Mus musculus (Mouse) GN=Hnrnpm PE=1 SV=3	Hnrnpm	10090	sp|Q9D0E1	140.825	4	4	4	5.21	77649	8.81	0.958612	1.05925	0.942367	1.03977	0.999192	1	0.0580999	1.07931	0.993562	1.13079	1.05973	1.04475	1.22258	1.06952	1.08845	0.0795068	0.993068	1.07679	0.746272	0.965897	1.05725	0.993068	0.967855	0.131906	1.03837	0.950291	1.14436	1.10532	1.12709	1.02188	1.07184	1.06455	0.0741686	0.0340449	0.478719
600	CMC2_MOUSE	sp|Q9QXX4	Q9QXX4	Calcium-binding mitochondrial carrier protein Aralar2 OS=Mus musculus (Mouse) GN=Slc25a13 PE=1 SV=1	Slc25a13	10090	sp|Q9QXX4	95.149	3	3	1	4.44	74467	8.78	0.958612	1.05925	0.942367	1.03977	0.999192	1	0.0580999	1.07931	0.993562	1.13079	1.05973	1.04475	1.22258	1.06952	1.08845	0.0795068	0.993068	1.07679	0.746272	0.965897	1.05725	0.993068	0.967855	0.131906	1.03837	0.950291	1.14436	1.10532	1.12709	1.02188	1.07184	1.06455	0.0741686	0.0340449	0.478719
600	TKT_MOUSE	sp|P40142	P40142	Transketolase OS=Mus musculus (Mouse) GN=Tkt PE=1 SV=1	Tkt	10090	sp|P40142	78.655	3	3	3	5.14	67630	7.23	0.958612	1.05925	0.942367	1.03977	0.999192	1	0.0580999	1.07931	0.993562	1.13079	1.05973	1.04475	1.22258	1.06952	1.08845	0.0795068	0.993068	1.07679	0.746272	0.965897	1.05725	0.993068	0.967855	0.131906	1.03837	0.950291	1.14436	1.10532	1.12709	1.02188	1.07184	1.06455	0.0741686	0.0340449	0.478719
610	SNX2_MOUSE	sp|Q9CWK8	Q9CWK8	Sorting nexin-2 OS=Mus musculus (Mouse) GN=Snx2 PE=1 SV=2	Snx2	10090	sp|Q9CWK8	372.593	9	9	8	22.74	58471	5.04	0.981265	1.04828	0.946202	1.02425	1.00276	1	0.0453297	0.796795	0.82118	0.965475	0.848828	0.931328	0.789083	0.835004	0.858781	0.0732932	1.00116	1.13102	0.813844	1.12348	1.05944	1.05944	1.02579	0.129689	1.05387	1.0726	0.942283	0.862292	0.956626	1.05284	1.00474	0.990086	0.0831277	0.0369975	0.0435517
610	TBA1B_MOUSE	sp|P05213	P05213	Tubulin alpha-1B chain OS=Mus musculus (Mouse) GN=Tuba1b PE=1 SV=2	Tuba1b	10090	sp|P05213; sp|P68369; sp|P68373	193.756	5	5	5	13.08	50152	4.94	0.981265	1.04828	0.946202	1.02425	1.00276	1	0.0453297	0.796795	0.82118	0.965475	0.848828	0.931328	0.789083	0.835004	0.858781	0.0732932	1.00116	1.13102	0.813844	1.12348	1.05944	1.05944	1.02579	0.129689	1.05387	1.0726	0.942283	0.862292	0.956626	1.05284	1.00474	0.990086	0.0831277	0.0369975	0.0435517
610	BIN1_MOUSE	sp|O08539	O08539	Myc box-dependent-interacting protein 1 OS=Mus musculus (Mouse) GN=Bin1 PE=1 SV=1	Bin1	10090	sp|O08539	141.208	5	5	5	9.35	64470	4.95	0.981265	1.04828	0.946202	1.02425	1.00276	1	0.0453297	0.796795	0.82118	0.965475	0.848828	0.931328	0.789083	0.835004	0.858781	0.0732932	1.00116	1.13102	0.813844	1.12348	1.05944	1.05944	1.02579	0.129689	1.05387	1.0726	0.942283	0.862292	0.956626	1.05284	1.00474	0.990086	0.0831277	0.0369975	0.0435517
610	SNX1_MOUSE	sp|Q9WV80	Q9WV80	Sorting nexin-1 OS=Mus musculus (Mouse) GN=Snx1 PE=1 SV=1	Snx1	10090	sp|Q9WV80	58.251	2	2	1	4.21	58952	5.15	0.981265	1.04828	0.946202	1.02425	1.00276	1	0.0453297	0.796795	0.82118	0.965475	0.848828	0.931328	0.789083	0.835004	0.858781	0.0732932	1.00116	1.13102	0.813844	1.12348	1.05944	1.05944	1.02579	0.129689	1.05387	1.0726	0.942283	0.862292	0.956626	1.05284	1.00474	0.990086	0.0831277	0.0369975	0.0435517
610	ATPB_MOUSE	sp|P56480	P56480	ATP synthase subunit beta, mitochondrial OS=Mus musculus (Mouse) GN=Atp5f1b PE=1 SV=2	Atp5f1b	10090	sp|P56480	697.452	14	15	15	32.51	56300	4.99	0.981265	1.04828	0.946202	1.02425	1.00276	1	0.0453297	0.796795	0.82118	0.965475	0.848828	0.931328	0.789083	0.835004	0.858781	0.0732932	1.00116	1.13102	0.813844	1.12348	1.05944	1.05944	1.02579	0.129689	1.05387	1.0726	0.942283	0.862292	0.956626	1.05284	1.00474	0.990086	0.0831277	0.0369975	0.0435517
610	BIP_MOUSE	sp|P20029	P20029	Endoplasmic reticulum chaperone BiP OS=Mus musculus (Mouse) GN=Hspa5 PE=1 SV=3	Hspa5	10090	sp|P20029	1321.33	30	33	33	48.4	72422	5.01	0.981265	1.04828	0.946202	1.02425	1.00276	1	0.0453297	0.796795	0.82118	0.965475	0.848828	0.931328	0.789083	0.835004	0.858781	0.0732932	1.00116	1.13102	0.813844	1.12348	1.05944	1.05944	1.02579	0.129689	1.05387	1.0726	0.942283	0.862292	0.956626	1.05284	1.00474	0.990086	0.0831277	0.0369975	0.0435517
610	SPTN1_MOUSE	sp|P16546	P16546	Spectrin alpha chain, non-erythrocytic 1 OS=Mus musculus (Mouse) GN=Sptan1 PE=1 SV=4	Sptan1	10090	sp|P16546	749.17	19	19	19	8.41	284597	5.2	0.981265	1.04828	0.946202	1.02425	1.00276	1	0.0453297	0.796795	0.82118	0.965475	0.848828	0.931328	0.789083	0.835004	0.858781	0.0732932	1.00116	1.13102	0.813844	1.12348	1.05944	1.05944	1.02579	0.129689	1.05387	1.0726	0.942283	0.862292	0.956626	1.05284	1.00474	0.990086	0.0831277	0.0369975	0.0435517
620	ACON_MOUSE	sp|Q99KI0	Q99KI0	Aconitate hydratase, mitochondrial OS=Mus musculus (Mouse) GN=Aco2 PE=1 SV=1	Aco2	10090	sp|Q99KI0	476.535	14	14	14	21.92	85464	7.4	0.918628	1.1294	0.937226	1.01475	0.975986	1	0.0957845	1.09627	1.15665	1.13749	1.10782	1.1203	1.04545	1.11406	1.11066	0.0384579	0.879284	1.13252	0.941301	1.10616	0.989666	0.989666	1.00979	0.107794	1.00568	1.03984	1.05365	1.135	1.11131	1.01465	1.04675	1.06002	0.0523662	0.0242684	0.471828
620	FUBP1_MOUSE	sp|Q91WJ8	Q91WJ8	Far upstream element-binding protein 1 OS=Mus musculus (Mouse) GN=Fubp1 PE=1 SV=1	Fubp1	10090	sp|Q91WJ8	377.812	12	12	12	18.43	68540	7.85	0.918628	1.1294	0.937226	1.01475	0.975986	1	0.0957845	1.09627	1.15665	1.13749	1.10782	1.1203	1.04545	1.11406	1.11066	0.0384579	0.879284	1.13252	0.941301	1.10616	0.989666	0.989666	1.00979	0.107794	1.00568	1.03984	1.05365	1.135	1.11131	1.01465	1.04675	1.06002	0.0523662	0.0242684	0.471828
620	SYN2_MOUSE	sp|Q64332	Q64332	Synapsin-2 OS=Mus musculus (Mouse) GN=Syn2 PE=1 SV=2	Syn2	10090	sp|Q64332	306.919	9	10	10	18.43	63373	8.59	0.918628	1.1294	0.937226	1.01475	0.975986	1	0.0957845	1.09627	1.15665	1.13749	1.10782	1.1203	1.04545	1.11406	1.11066	0.0384579	0.879284	1.13252	0.941301	1.10616	0.989666	0.989666	1.00979	0.107794	1.00568	1.03984	1.05365	1.135	1.11131	1.01465	1.04675	1.06002	0.0523662	0.0242684	0.471828
620	MCCA_MOUSE	sp|Q99MR8	Q99MR8	Methylcrotonoyl-CoA carboxylase subunit alpha, mitochondrial OS=Mus musculus (Mouse) GN=Mccc1 PE=1 SV=2	Mccc1	10090	sp|Q99MR8	137.833	4	4	4	6.83	79344	6.65	0.918628	1.1294	0.937226	1.01475	0.975986	1	0.0957845	1.09627	1.15665	1.13749	1.10782	1.1203	1.04545	1.11406	1.11066	0.0384579	0.879284	1.13252	0.941301	1.10616	0.989666	0.989666	1.00979	0.107794	1.00568	1.03984	1.05365	1.135	1.11131	1.01465	1.04675	1.06002	0.0523662	0.0242684	0.471828
620	KPYM_MOUSE	sp|P52480	P52480	Pyruvate kinase PKM OS=Mus musculus (Mouse) GN=Pkm PE=1 SV=4	Pkm	10090	sp|P52480	78.707	5	5	5	10.17	57845	7.17	0.918628	1.1294	0.937226	1.01475	0.975986	1	0.0957845	1.09627	1.15665	1.13749	1.10782	1.1203	1.04545	1.11406	1.11066	0.0384579	0.879284	1.13252	0.941301	1.10616	0.989666	0.989666	1.00979	0.107794	1.00568	1.03984	1.05365	1.135	1.11131	1.01465	1.04675	1.06002	0.0523662	0.0242684	0.471828
620	MOES_MOUSE	sp|P26041	P26041	Moesin OS=Mus musculus (Mouse) GN=Msn PE=1 SV=3	Msn	10090	sp|P26041	59.664	2	2	2	3.12	67767	6.22	0.918628	1.1294	0.937226	1.01475	0.975986	1	0.0957845	1.09627	1.15665	1.13749	1.10782	1.1203	1.04545	1.11406	1.11066	0.0384579	0.879284	1.13252	0.941301	1.10616	0.989666	0.989666	1.00979	0.107794	1.00568	1.03984	1.05365	1.135	1.11131	1.01465	1.04675	1.06002	0.0523662	0.0242684	0.471828
620	BACH_MOUSE	sp|Q91V12	Q91V12	Cytosolic acyl coenzyme A thioester hydrolase OS=Mus musculus (Mouse) GN=Acot7 PE=1 SV=2	Acot7	10090	sp|Q91V12	53.919	2	2	2	4.72	42537	8.9	0.918628	1.1294	0.937226	1.01475	0.975986	1	0.0957845	1.09627	1.15665	1.13749	1.10782	1.1203	1.04545	1.11406	1.11066	0.0384579	0.879284	1.13252	0.941301	1.10616	0.989666	0.989666	1.00979	0.107794	1.00568	1.03984	1.05365	1.135	1.11131	1.01465	1.04675	1.06002	0.0523662	0.0242684	0.471828
620	ABLM2_MOUSE	sp|Q8BL65	Q8BL65	Actin-binding LIM protein 2 OS=Mus musculus (Mouse) GN=Ablim2 PE=1 SV=1	Ablim2	10090	sp|Q8BL65	46.979	2	2	2	3.43	68107	8.37	0.918628	1.1294	0.937226	1.01475	0.975986	1	0.0957845	1.09627	1.15665	1.13749	1.10782	1.1203	1.04545	1.11406	1.11066	0.0384579	0.879284	1.13252	0.941301	1.10616	0.989666	0.989666	1.00979	0.107794	1.00568	1.03984	1.05365	1.135	1.11131	1.01465	1.04675	1.06002	0.0523662	0.0242684	0.471828
620	DDX3X_MOUSE	sp|Q62167	Q62167	ATP-dependent RNA helicase DDX3X OS=Mus musculus (Mouse) GN=Ddx3x PE=1 SV=3	Ddx3x	10090	sp|Q62167	723.647	20	20	4	31.72	73101	6.73	0.918628	1.1294	0.937226	1.01475	0.975986	1	0.0957845	1.09627	1.15665	1.13749	1.10782	1.1203	1.04545	1.11406	1.11066	0.0384579	0.879284	1.13252	0.941301	1.10616	0.989666	0.989666	1.00979	0.107794	1.00568	1.03984	1.05365	1.135	1.11131	1.01465	1.04675	1.06002	0.0523662	0.0242684	0.471828
620	DDX3Y_MOUSE	sp|Q62095	Q62095	ATP-dependent RNA helicase DDX3Y OS=Mus musculus (Mouse) GN=Ddx3y PE=1 SV=2	Ddx3y	10090	sp|Q62095	594.202	17	17	1	26.9	73428	7.21	0.918628	1.1294	0.937226	1.01475	0.975986	1	0.0957845	1.09627	1.15665	1.13749	1.10782	1.1203	1.04545	1.11406	1.11066	0.0384579	0.879284	1.13252	0.941301	1.10616	0.989666	0.989666	1.00979	0.107794	1.00568	1.03984	1.05365	1.135	1.11131	1.01465	1.04675	1.06002	0.0523662	0.0242684	0.471828
620	NSF_MOUSE	sp|P46460	P46460	Vesicle-fusing ATPase OS=Mus musculus (Mouse) GN=Nsf PE=1 SV=2	Nsf	10090	sp|P46460	1051.82	27	32	32	39.65	82613	6.52	0.918628	1.1294	0.937226	1.01475	0.975986	1	0.0957845	1.09627	1.15665	1.13749	1.10782	1.1203	1.04545	1.11406	1.11066	0.0384579	0.879284	1.13252	0.941301	1.10616	0.989666	0.989666	1.00979	0.107794	1.00568	1.03984	1.05365	1.135	1.11131	1.01465	1.04675	1.06002	0.0523662	0.0242684	0.471828
625	NSF_MOUSE	sp|P46460	P46460	Vesicle-fusing ATPase OS=Mus musculus (Mouse) GN=Nsf PE=1 SV=2	Nsf	10090	sp|P46460	574.85	20	20	20	26.21	82613	6.52	0.987909	0.987746	0.962807	1.06154	0.987828	1	0.0426867	1.0895	0.992389	1.03607	1.04095	1.06684	1.04967	1.04531	1.0459	0.0326741	1.0437	1.0142	0.838697	0.929002	0.968361	0.968361	0.958791	0.0801261	1.01571	0.994377	1.12069	1.07024	1.05053	1.02265	1.03659	1.0457	0.0454176	0.00913764	0.424826
625	EZRI_MOUSE	sp|P26040	P26040	Ezrin OS=Mus musculus (Mouse) GN=Ezr PE=1 SV=3	Ezr	10090	sp|P26040; sp|P26041; sp|P26043	61.278	2	2	2	3.24	69407	5.83	0.987909	0.987746	0.962807	1.06154	0.987828	1	0.0426867	1.0895	0.992389	1.03607	1.04095	1.06684	1.04967	1.04531	1.0459	0.0326741	1.0437	1.0142	0.838697	0.929002	0.968361	0.968361	0.958791	0.0801261	1.01571	0.994377	1.12069	1.07024	1.05053	1.02265	1.03659	1.0457	0.0454176	0.00913764	0.424826
625	TRFE_MOUSE	sp|Q921I1	Q921I1	Serotransferrin OS=Mus musculus (Mouse) GN=Tf PE=1 SV=1	Tf	10090	sp|Q921I1	10.742	2	2	2	2.58	76724	6.81	0.987909	0.987746	0.962807	1.06154	0.987828	1	0.0426867	1.0895	0.992389	1.03607	1.04095	1.06684	1.04967	1.04531	1.0459	0.0326741	1.0437	1.0142	0.838697	0.929002	0.968361	0.968361	0.958791	0.0801261	1.01571	0.994377	1.12069	1.07024	1.05053	1.02265	1.03659	1.0457	0.0454176	0.00913764	0.424826
630	DPYL1_MOUSE	sp|P97427	P97427	Dihydropyrimidinase-related protein 1 OS=Mus musculus (Mouse) GN=Crmp1 PE=1 SV=1	Crmp1	10090	sp|P97427	340.024	11	11	11	19.93	62168	6.64	0.794316	1.12025	1.01726	1.06818	1.04272	1	0.143425	1.28783	1.33802	1.13494	1.28873	1.24507	1.23203	1.26645	1.25444	0.0694914	1.13081	1.11762	1.61857	1.17061	1.08993	1.13081	1.22551	0.221641	1.11665	1.12331	1.25182	1.42709	1.29322	1.27443	1.26313	1.24775	0.116304	0.03573	0.135963
630	HS12A_MOUSE	sp|Q8K0U4	Q8K0U4	Heat shock 70 kDa protein 12A OS=Mus musculus (Mouse) GN=Hspa12a PE=1 SV=1	Hspa12a	10090	sp|Q8K0U4	280.46	7	7	7	11.85	74871	6.33	0.794316	1.12025	1.01726	1.06818	1.04272	1	0.143425	1.28783	1.33802	1.13494	1.28873	1.24507	1.23203	1.26645	1.25444	0.0694914	1.13081	1.11762	1.61857	1.17061	1.08993	1.13081	1.22551	0.221641	1.11665	1.12331	1.25182	1.42709	1.29322	1.27443	1.26313	1.24775	0.116304	0.03573	0.135963
630	RADI_MOUSE	sp|P26043	P26043	Radixin OS=Mus musculus (Mouse) GN=Rdx PE=1 SV=3	Rdx	10090	sp|P26043	202.452	11	11	11	15.09	68543	5.91	0.794316	1.12025	1.01726	1.06818	1.04272	1	0.143425	1.28783	1.33802	1.13494	1.28873	1.24507	1.23203	1.26645	1.25444	0.0694914	1.13081	1.11762	1.61857	1.17061	1.08993	1.13081	1.22551	0.221641	1.11665	1.12331	1.25182	1.42709	1.29322	1.27443	1.26313	1.24775	0.116304	0.03573	0.135963
630	WASF1_MOUSE	sp|Q8R5H6	Q8R5H6	Wiskott-Aldrich syndrome protein family member 1 OS=Mus musculus (Mouse) GN=Wasf1 PE=1 SV=2	Wasf1	10090	sp|Q8R5H6	114.341	4	4	4	8.05	61509	5.94	0.794316	1.12025	1.01726	1.06818	1.04272	1	0.143425	1.28783	1.33802	1.13494	1.28873	1.24507	1.23203	1.26645	1.25444	0.0694914	1.13081	1.11762	1.61857	1.17061	1.08993	1.13081	1.22551	0.221641	1.11665	1.12331	1.25182	1.42709	1.29322	1.27443	1.26313	1.24775	0.116304	0.03573	0.135963
630	DNM1L_MOUSE	sp|Q8K1M6	Q8K1M6	Dynamin-1-like protein OS=Mus musculus (Mouse) GN=Dnm1l PE=1 SV=2	Dnm1l	10090	sp|Q8K1M6	61.983	2	2	2	2.43	82658	6.61	0.794316	1.12025	1.01726	1.06818	1.04272	1	0.143425	1.28783	1.33802	1.13494	1.28873	1.24507	1.23203	1.26645	1.25444	0.0694914	1.13081	1.11762	1.61857	1.17061	1.08993	1.13081	1.22551	0.221641	1.11665	1.12331	1.25182	1.42709	1.29322	1.27443	1.26313	1.24775	0.116304	0.03573	0.135963
630	NSF_MOUSE	sp|P46460	P46460	Vesicle-fusing ATPase OS=Mus musculus (Mouse) GN=Nsf PE=1 SV=2	Nsf	10090	sp|P46460	1368.99	36	41	41	45.56	82613	6.52	0.794316	1.12025	1.01726	1.06818	1.04272	1	0.143425	1.28783	1.33802	1.13494	1.28873	1.24507	1.23203	1.26645	1.25444	0.0694914	1.13081	1.11762	1.61857	1.17061	1.08993	1.13081	1.22551	0.221641	1.11665	1.12331	1.25182	1.42709	1.29322	1.27443	1.26313	1.24775	0.116304	0.03573	0.135963
639	NDUS1_MOUSE	sp|Q91VD9	Q91VD9	NADH-ubiquinone oxidoreductase 75 kDa subunit, mitochondrial OS=Mus musculus (Mouse) GN=Ndufs1 PE=1 SV=2	Ndufs1	10090	sp|Q91VD9	319.453	9	9	9	15.68	79777	5.24	1.27595	0.942265	0.851327	0.930455	0.93636	1	0.188348	0.991882	0.927125	0.873667	0.902074	0.842677	0.769051	0.887871	0.884413	0.0759625	0.913929	1.05981	1.12571	1.00847	0.929645	1.00847	1.00751	0.0887807	0.868242	0.941314	0.969263	0.978989	0.90419	0.872632	0.922752	0.922438	0.0479536	0.0377845	0.476206
639	UBA1_MOUSE	sp|Q02053	Q02053	Ubiquitin-like modifier-activating enzyme 1 OS=Mus musculus (Mouse) GN=Uba1 PE=1 SV=1	Uba1	10090	sp|Q02053	34.271	2	2	2	3.12	117809	5.43	1.27595	0.942265	0.851327	0.930455	0.93636	1	0.188348	0.991882	0.927125	0.873667	0.902074	0.842677	0.769051	0.887871	0.884413	0.0759625	0.913929	1.05981	1.12571	1.00847	0.929645	1.00847	1.00751	0.0887807	0.868242	0.941314	0.969263	0.978989	0.90419	0.872632	0.922752	0.922438	0.0479536	0.0377845	0.476206
680	MIC60_MOUSE	sp|Q8CAQ8	Q8CAQ8	MICOS complex subunit Mic60 OS=Mus musculus (Mouse) GN=Immt PE=1 SV=1	Immt	10090	sp|Q8CAQ8	376.174	13	14	14	19.29	83900	5.79	1.08877	0.96154	0.982805	0.966882	0.974844	1	0.0598673	1.09885	1.09855	0.89421	1.12382	1.0596	1.07961	1.08908	1.05911	0.083587	0.912775	0.988181	1.02996	1.01505	0.84741	0.988181	0.958675	0.0768388	0.973366	1.02758	1.01978	1.04224	1.15905	1.0252	1.02639	1.0412	0.0622771	0.0370072	0.397043
680	PDPR_MOUSE	sp|Q7TSQ8	Q7TSQ8	Pyruvate dehydrogenase phosphatase regulatory subunit, mitochondrial OS=Mus musculus (Mouse) GN=Pdpr PE=1 SV=1	Pdpr	10090	sp|Q7TSQ8	120.425	4	4	4	5.01	99230	5.58	1.08877	0.96154	0.982805	0.966882	0.974844	1	0.0598673	1.09885	1.09855	0.89421	1.12382	1.0596	1.07961	1.08908	1.05911	0.083587	0.912775	0.988181	1.02996	1.01505	0.84741	0.988181	0.958675	0.0768388	0.973366	1.02758	1.01978	1.04224	1.15905	1.0252	1.02639	1.0412	0.0622771	0.0370072	0.397043
680	CSDE1_MOUSE	sp|Q91W50	Q91W50	Cold shock domain-containing protein E1 OS=Mus musculus (Mouse) GN=Csde1 PE=1 SV=1	Csde1	10090	sp|Q91W50	29.122	2	2	2	2.26	88791	5.97	1.08877	0.96154	0.982805	0.966882	0.974844	1	0.0598673	1.09885	1.09855	0.89421	1.12382	1.0596	1.07961	1.08908	1.05911	0.083587	0.912775	0.988181	1.02996	1.01505	0.84741	0.988181	0.958675	0.0768388	0.973366	1.02758	1.01978	1.04224	1.15905	1.0252	1.02639	1.0412	0.0622771	0.0370072	0.397043
680	ACBG1_MOUSE	sp|Q99PU5	Q99PU5	Long-chain-fatty-acid--CoA ligase ACSBG1 OS=Mus musculus (Mouse) GN=Acsbg1 PE=1 SV=1	Acsbg1	10090	sp|Q99PU5	23.979	2	2	2	2.91	80426	5.67	1.08877	0.96154	0.982805	0.966882	0.974844	1	0.0598673	1.09885	1.09855	0.89421	1.12382	1.0596	1.07961	1.08908	1.05911	0.083587	0.912775	0.988181	1.02996	1.01505	0.84741	0.988181	0.958675	0.0768388	0.973366	1.02758	1.01978	1.04224	1.15905	1.0252	1.02639	1.0412	0.0622771	0.0370072	0.397043
681	MIC60_MOUSE	sp|Q8CAQ8	Q8CAQ8	MICOS complex subunit Mic60 OS=Mus musculus (Mouse) GN=Immt PE=1 SV=1	Immt	10090	sp|Q8CAQ8	88.388	3	3	3	6.21	83900	5.79	1.03681	0.967445	0.982884	1.01286	0.997874	1	0.0309462	1.12925	1.14248	0.985743	1.08951	1.13845	1.20501	1.13385	1.11507	0.0734402	0.97416	1.06759	1.12909	1.04194	0.918228	1.04194	1.0262	0.082026	0.999379	1.01129	0.982165	1.05967	1.21271	1.14057	1.03548	1.06763	0.0911805	0.0352585	0.625282
741	NFM_MOUSE	sp|P08553	P08553	Neurofilament medium polypeptide OS=Mus musculus (Mouse) GN=Nefm PE=1 SV=4	Nefm	10090	sp|P08553	379.454	13	13	12	14.5	95916	4.75	1.0656	1.011	0.913911	1.00949	1.01024	1	0.0630503	0.938367	0.983178	0.91159	0.927497	0.933038	0.883671	0.930267	0.929557	0.0328561	0.916263	1.14162	1.08874	1.07362	0.966662	1.07362	1.03738	0.0928545	0.934865	1.01035	0.989675	0.945019	0.933212	0.984712	0.964865	0.966306	0.0327465	0.0119232	0.16161
741	CAH8_MOUSE	sp|P28651	P28651	Carbonic anhydrase-related protein OS=Mus musculus (Mouse) GN=Ca8 PE=1 SV=5	Ca8	10090	sp|P28651	143.447	3	3	3	10.31	33081	4.71	1.0656	1.011	0.913911	1.00949	1.01024	1	0.0630503	0.938367	0.983178	0.91159	0.927497	0.933038	0.883671	0.930267	0.929557	0.0328561	0.916263	1.14162	1.08874	1.07362	0.966662	1.07362	1.03738	0.0928545	0.934865	1.01035	0.989675	0.945019	0.933212	0.984712	0.964865	0.966306	0.0327465	0.0119232	0.16161
741	NFH_MOUSE	sp|P19246	P19246	Neurofilament heavy polypeptide OS=Mus musculus (Mouse) GN=Nefh PE=1 SV=3	Nefh	10090	sp|P19246	67.91	2	2	1	1.93	116994	5.71	1.0656	1.011	0.913911	1.00949	1.01024	1	0.0630503	0.938367	0.983178	0.91159	0.927497	0.933038	0.883671	0.930267	0.929557	0.0328561	0.916263	1.14162	1.08874	1.07362	0.966662	1.07362	1.03738	0.0928545	0.934865	1.01035	0.989675	0.945019	0.933212	0.984712	0.964865	0.966306	0.0327465	0.0119232	0.16161
741	UBP5_MOUSE	sp|P56399	P56399	Ubiquitin carboxyl-terminal hydrolase 5 OS=Mus musculus (Mouse) GN=Usp5 PE=1 SV=1	Usp5	10090	sp|P56399	50.961	2	2	2	2.56	95833	4.89	1.0656	1.011	0.913911	1.00949	1.01024	1	0.0630503	0.938367	0.983178	0.91159	0.927497	0.933038	0.883671	0.930267	0.929557	0.0328561	0.916263	1.14162	1.08874	1.07362	0.966662	1.07362	1.03738	0.0928545	0.934865	1.01035	0.989675	0.945019	0.933212	0.984712	0.964865	0.966306	0.0327465	0.0119232	0.16161
741	ENPL_MOUSE	sp|P08113	P08113	Endoplasmin OS=Mus musculus (Mouse) GN=Hsp90b1 PE=1 SV=2	Hsp90b1	10090	sp|P08113	1364.26	31	35	35	36.53	92476	4.72	1.0656	1.011	0.913911	1.00949	1.01024	1	0.0630503	0.938367	0.983178	0.91159	0.927497	0.933038	0.883671	0.930267	0.929557	0.0328561	0.916263	1.14162	1.08874	1.07362	0.966662	1.07362	1.03738	0.0928545	0.934865	1.01035	0.989675	0.945019	0.933212	0.984712	0.964865	0.966306	0.0327465	0.0119232	0.16161
771	HSP74_MOUSE	sp|Q61316	Q61316	Heat shock 70 kDa protein 4 OS=Mus musculus (Mouse) GN=Hspa4 PE=1 SV=1	Hspa4	10090	sp|Q61316	573.068	16	17	17	23.9	94133	5.15	1.16779	0.922064	0.950403	0.959747	0.955075	1	0.112999	0.996013	0.929203	0.889341	0.832722	0.898581	0.889113	0.893961	0.905829	0.0540889	0.935285	0.960914	0.856327	1.01114	0.95976	0.95976	0.944685	0.0565735	0.88123	0.914688	0.934088	0.886731	0.8836	0.945207	0.90071	0.907591	0.0278318	0.0381896	0.466548
843	MDHC_MOUSE	sp|P14152	P14152	Malate dehydrogenase, cytoplasmic OS=Mus musculus (Mouse) GN=Mdh1 PE=1 SV=3	Mdh1	10090	sp|P14152	205.606	7	7	7	21.26	36511	6.16	1.2095	0.878387	0.899479	1.01263	0.956056	1	0.151596	1.31038	1.34554	1.14625	1.31175	1.1417	1.34608	1.31106	1.26695	0.0965268	1.08241	0.972611	1.17995	0.873881	0.94209	0.972611	1.01019	0.121105	0.961156	1.08737	1.05235	1.22093	1.35996	1.22915	1.15415	1.15182	0.144555	0.00211433	0.324024
843	LPPRC_MOUSE	sp|Q6PB66	Q6PB66	Leucine-rich PPR motif-containing protein, mitochondrial OS=Mus musculus (Mouse) GN=Lrpprc PE=1 SV=2	Lrpprc	10090	sp|Q6PB66	106.228	4	4	4	3.59	156615	5.97	1.2095	0.878387	0.899479	1.01263	0.956056	1	0.151596	1.31038	1.34554	1.14625	1.31175	1.1417	1.34608	1.31106	1.26695	0.0965268	1.08241	0.972611	1.17995	0.873881	0.94209	0.972611	1.01019	0.121105	0.961156	1.08737	1.05235	1.22093	1.35996	1.22915	1.15415	1.15182	0.144555	0.00211433	0.324024
843	PYC_MOUSE	sp|Q05920	Q05920	Pyruvate carboxylase, mitochondrial OS=Mus musculus (Mouse) GN=Pc PE=1 SV=1	Pc	10090	sp|Q05920	89.911	4	4	4	3.57	129685	6.05	1.2095	0.878387	0.899479	1.01263	0.956056	1	0.151596	1.31038	1.34554	1.14625	1.31175	1.1417	1.34608	1.31106	1.26695	0.0965268	1.08241	0.972611	1.17995	0.873881	0.94209	0.972611	1.01019	0.121105	0.961156	1.08737	1.05235	1.22093	1.35996	1.22915	1.15415	1.15182	0.144555	0.00211433	0.324024
1019	NDUA5_MOUSE	sp|Q9CPP6	Q9CPP6	NADH dehydrogenase [ubiquinone] 1 alpha subcomplex subunit 5 OS=Mus musculus (Mouse) GN=Ndufa5 PE=1 SV=3	Ndufa5	10090	sp|Q9CPP6	72.297	2	2	2	13.79	13360	8.04	0.613603	1.17281	1.35417	0.859412	1.01611	1	0.328821	1.56369	1.83002	1.36537	1.46155	1.68755	1.39287	1.51262	1.55018	0.181176	1.09947	1.49313	1.57164	0.97723	1.47984	1.47984	1.32426	0.266871	1.15084	1.30681	1.22083	1.2839	1.11714	1.08709	1.18584	1.19443	0.0902519	0.0546775	0.844337
1019	HBA_MOUSE	sp|P01942	P01942	Hemoglobin subunit alpha OS=Mus musculus (Mouse) GN=Hba PE=1 SV=2	Hba	10090	sp|P01942	55.429	2	2	2	15.49	15085	8.08	0.613603	1.17281	1.35417	0.859412	1.01611	1	0.328821	1.56369	1.83002	1.36537	1.46155	1.68755	1.39287	1.51262	1.55018	0.181176	1.09947	1.49313	1.57164	0.97723	1.47984	1.47984	1.32426	0.266871	1.15084	1.30681	1.22083	1.2839	1.11714	1.08709	1.18584	1.19443	0.0902519	0.0546775	0.844337
1019	HBB1_MOUSE	sp|P02088	P02088	Hemoglobin subunit beta-1 OS=Mus musculus (Mouse) GN=Hbb-b1 PE=1 SV=2	Hbb-b1	10090	sp|P02088	1112	13	16	14	87.76	15840	7.26	0.613603	1.17281	1.35417	0.859412	1.01611	1	0.328821	1.56369	1.83002	1.36537	1.46155	1.68755	1.39287	1.51262	1.55018	0.181176	1.09947	1.49313	1.57164	0.97723	1.47984	1.47984	1.32426	0.266871	1.15084	1.30681	1.22083	1.2839	1.11714	1.08709	1.18584	1.19443	0.0902519	0.0546775	0.844337
1020	NDUA5_MOUSE	sp|Q9CPP6	Q9CPP6	NADH dehydrogenase [ubiquinone] 1 alpha subcomplex subunit 5 OS=Mus musculus (Mouse) GN=Ndufa5 PE=1 SV=3	Ndufa5	10090	sp|Q9CPP6	152.524	4	4	4	31.9	13360	8.04	0.772118	1.08028	1.24067	0.906939	0.993608	1	0.204087	1.15995	1.36507	1.33963	1.26443	1.20791	1.18222	1.23617	1.2532	0.0847286	0.86873	1.24822	0.798497	0.826108	1.15388	0.86873	0.979087	0.206868	1.01086	1.00993	1.00322	0.968078	0.841543	0.857847	0.985648	0.948579	0.0783545	0.0959091	0.015526
1020	HBB1_MOUSE	sp|P02088	P02088	Hemoglobin subunit beta-1 OS=Mus musculus (Mouse) GN=Hbb-b1 PE=1 SV=2	Hbb-b1	10090	sp|P02088	1030.17	13	15	13	87.76	15840	7.26	0.772118	1.08028	1.24067	0.906939	0.993608	1	0.204087	1.15995	1.36507	1.33963	1.26443	1.20791	1.18222	1.23617	1.2532	0.0847286	0.86873	1.24822	0.798497	0.826108	1.15388	0.86873	0.979087	0.206868	1.01086	1.00993	1.00322	0.968078	0.841543	0.857847	0.985648	0.948579	0.0783545	0.0959091	0.015526
1022	HBA_MOUSE	sp|P01942	P01942	Hemoglobin subunit alpha OS=Mus musculus (Mouse) GN=Hba PE=1 SV=2	Hba	10090	sp|P01942	68.171	3	3	3	26.76	15085	8.08	0.763311	1.11806	1.23808	0.880551	0.999304	1	0.216726	1.30014	1.42515	1.20663	1.2729	1.25329	1.17482	1.26309	1.27215	0.0875395	0.913256	1.31788	1.2905	0.839794	1.07101	1.07101	1.08649	0.215796	1.01399	1.11534	1.12894	0.953467	0.82398	0.956498	0.985245	0.998702	0.114153	0.216082	0.135738
1022	NDUA5_MOUSE	sp|Q9CPP6	Q9CPP6	NADH dehydrogenase [ubiquinone] 1 alpha subcomplex subunit 5 OS=Mus musculus (Mouse) GN=Ndufa5 PE=1 SV=3	Ndufa5	10090	sp|Q9CPP6	65.879	2	2	2	13.79	13360	8.04	0.763311	1.11806	1.23808	0.880551	0.999304	1	0.216726	1.30014	1.42515	1.20663	1.2729	1.25329	1.17482	1.26309	1.27215	0.0875395	0.913256	1.31788	1.2905	0.839794	1.07101	1.07101	1.08649	0.215796	1.01399	1.11534	1.12894	0.953467	0.82398	0.956498	0.985245	0.998702	0.114153	0.216082	0.135738
1022	HBB1_MOUSE	sp|P02088	P02088	Hemoglobin subunit beta-1 OS=Mus musculus (Mouse) GN=Hbb-b1 PE=1 SV=2	Hbb-b1	10090	sp|P02088	949.174	13	16	14	93.88	15840	7.26	0.763311	1.11806	1.23808	0.880551	0.999304	1	0.216726	1.30014	1.42515	1.20663	1.2729	1.25329	1.17482	1.26309	1.27215	0.0875395	0.913256	1.31788	1.2905	0.839794	1.07101	1.07101	1.08649	0.215796	1.01399	1.11534	1.12894	0.953467	0.82398	0.956498	0.985245	0.998702	0.114153	0.216082	0.135738
1023	AATC_MOUSE	sp|P05201	P05201	Aspartate aminotransferase, cytoplasmic OS=Mus musculus (Mouse) GN=Got1 PE=1 SV=3	Got1	10090	sp|P05201	435.616	11	11	11	30.51	46248	6.75	1.00752	0.961689	0.961296	1.06949	0.984607	1	0.0511575	1.16447	1.13693	1.06429	1.12583	1.08221	1.11969	1.12276	1.11557	0.0366386	1.05958	0.958996	1.1755	1.00281	1.03492	1.03492	1.04636	0.081411	1.05592	1.07985	1.0327	1.17596	1.06028	1.03193	1.0581	1.07277	0.0536895	0.0123458	0.86238
1023	ALDOA_MOUSE	sp|P05064	P05064	Fructose-bisphosphate aldolase A OS=Mus musculus (Mouse) GN=Aldoa PE=1 SV=2	Aldoa	10090	sp|P05064	357.014	9	9	6	31.87	39356	8.4	1.00752	0.961689	0.961296	1.06949	0.984607	1	0.0511575	1.16447	1.13693	1.06429	1.12583	1.08221	1.11969	1.12276	1.11557	0.0366386	1.05958	0.958996	1.1755	1.00281	1.03492	1.03492	1.04636	0.081411	1.05592	1.07985	1.0327	1.17596	1.06028	1.03193	1.0581	1.07277	0.0536895	0.0123458	0.86238
1023	GLNA_MOUSE	sp|P15105	P15105	Glutamine synthetase OS=Mus musculus (Mouse) GN=Glul PE=1 SV=6	Glul	10090	sp|P15105	318.062	7	7	7	25.74	42120	6.68	1.00752	0.961689	0.961296	1.06949	0.984607	1	0.0511575	1.16447	1.13693	1.06429	1.12583	1.08221	1.11969	1.12276	1.11557	0.0366386	1.05958	0.958996	1.1755	1.00281	1.03492	1.03492	1.04636	0.081411	1.05592	1.07985	1.0327	1.17596	1.06028	1.03193	1.0581	1.07277	0.0536895	0.0123458	0.86238
1023	ODPA_MOUSE	sp|P35486	P35486	Pyruvate dehydrogenase E1 component subunit alpha, somatic form, mitochondrial OS=Mus musculus (Mouse) GN=Pdha1 PE=1 SV=1	Pdha1	10090	sp|P35486	274.811	7	7	7	18.46	43232	6.78	1.00752	0.961689	0.961296	1.06949	0.984607	1	0.0511575	1.16447	1.13693	1.06429	1.12583	1.08221	1.11969	1.12276	1.11557	0.0366386	1.05958	0.958996	1.1755	1.00281	1.03492	1.03492	1.04636	0.081411	1.05592	1.07985	1.0327	1.17596	1.06028	1.03193	1.0581	1.07277	0.0536895	0.0123458	0.86238
1023	SEPT4_MOUSE	sp|P28661	P28661	Septin-4 OS=Mus musculus (Mouse) GN=Sept4 PE=1 SV=1	Sept4	10090	sp|P28661	178.889	7	7	7	14.02	54936	5.58	1.00752	0.961689	0.961296	1.06949	0.984607	1	0.0511575	1.16447	1.13693	1.06429	1.12583	1.08221	1.11969	1.12276	1.11557	0.0366386	1.05958	0.958996	1.1755	1.00281	1.03492	1.03492	1.04636	0.081411	1.05592	1.07985	1.0327	1.17596	1.06028	1.03193	1.0581	1.07277	0.0536895	0.0123458	0.86238
1023	FAAA_MOUSE	sp|P35505	P35505	Fumarylacetoacetase OS=Mus musculus (Mouse) GN=Fah PE=1 SV=2	Fah	10090	sp|P35505	173.105	5	5	5	12.65	46176	6.69	1.00752	0.961689	0.961296	1.06949	0.984607	1	0.0511575	1.16447	1.13693	1.06429	1.12583	1.08221	1.11969	1.12276	1.11557	0.0366386	1.05958	0.958996	1.1755	1.00281	1.03492	1.03492	1.04636	0.081411	1.05592	1.07985	1.0327	1.17596	1.06028	1.03193	1.0581	1.07277	0.0536895	0.0123458	0.86238
1023	KCRU_MOUSE	sp|P30275	P30275	Creatine kinase U-type, mitochondrial OS=Mus musculus (Mouse) GN=Ckmt1 PE=1 SV=1	Ckmt1	10090	sp|P30275	168.289	4	4	4	12.92	47004	7.31	1.00752	0.961689	0.961296	1.06949	0.984607	1	0.0511575	1.16447	1.13693	1.06429	1.12583	1.08221	1.11969	1.12276	1.11557	0.0366386	1.05958	0.958996	1.1755	1.00281	1.03492	1.03492	1.04636	0.081411	1.05592	1.07985	1.0327	1.17596	1.06028	1.03193	1.0581	1.07277	0.0536895	0.0123458	0.86238
1023	ACTB_MOUSE	sp|P60710	P60710	Actin, cytoplasmic 1 OS=Mus musculus (Mouse) GN=Actb PE=1 SV=1	Actb	10090	sp|P60710; sp|P63260	157.607	4	4	4	12.8	41737	5.29	1.00752	0.961689	0.961296	1.06949	0.984607	1	0.0511575	1.16447	1.13693	1.06429	1.12583	1.08221	1.11969	1.12276	1.11557	0.0366386	1.05958	0.958996	1.1755	1.00281	1.03492	1.03492	1.04636	0.081411	1.05592	1.07985	1.0327	1.17596	1.06028	1.03193	1.0581	1.07277	0.0536895	0.0123458	0.86238
1023	PGK1_MOUSE	sp|P09411	P09411	Phosphoglycerate kinase 1 OS=Mus musculus (Mouse) GN=Pgk1 PE=1 SV=4	Pgk1	10090	sp|P09411	135.469	3	3	3	11.99	44550	8.02	1.00752	0.961689	0.961296	1.06949	0.984607	1	0.0511575	1.16447	1.13693	1.06429	1.12583	1.08221	1.11969	1.12276	1.11557	0.0366386	1.05958	0.958996	1.1755	1.00281	1.03492	1.03492	1.04636	0.081411	1.05592	1.07985	1.0327	1.17596	1.06028	1.03193	1.0581	1.07277	0.0536895	0.0123458	0.86238
1023	THIL_MOUSE	sp|Q8QZT1	Q8QZT1	Acetyl-CoA acetyltransferase, mitochondrial OS=Mus musculus (Mouse) GN=Acat1 PE=1 SV=1	Acat1	10090	sp|Q8QZT1	93.897	3	3	3	9.91	44816	8.18	1.00752	0.961689	0.961296	1.06949	0.984607	1	0.0511575	1.16447	1.13693	1.06429	1.12583	1.08221	1.11969	1.12276	1.11557	0.0366386	1.05958	0.958996	1.1755	1.00281	1.03492	1.03492	1.04636	0.081411	1.05592	1.07985	1.0327	1.17596	1.06028	1.03193	1.0581	1.07277	0.0536895	0.0123458	0.86238
1023	SEPT2_MOUSE	sp|P42208	P42208	Septin-2 OS=Mus musculus (Mouse) GN=Sept2 PE=1 SV=2	Sept2	10090	sp|P42208	72.443	3	3	3	9.42	41526	6.1	1.00752	0.961689	0.961296	1.06949	0.984607	1	0.0511575	1.16447	1.13693	1.06429	1.12583	1.08221	1.11969	1.12276	1.11557	0.0366386	1.05958	0.958996	1.1755	1.00281	1.03492	1.03492	1.04636	0.081411	1.05592	1.07985	1.0327	1.17596	1.06028	1.03193	1.0581	1.07277	0.0536895	0.0123458	0.86238
1023	ALDOC_MOUSE	sp|P05063	P05063	Fructose-bisphosphate aldolase C OS=Mus musculus (Mouse) GN=Aldoc PE=1 SV=4	Aldoc	10090	sp|P05063	1147.7	21	22	19	71.63	39395	6.79	1.00752	0.961689	0.961296	1.06949	0.984607	1	0.0511575	1.16447	1.13693	1.06429	1.12583	1.08221	1.11969	1.12276	1.11557	0.0366386	1.05958	0.958996	1.1755	1.00281	1.03492	1.03492	1.04636	0.081411	1.05592	1.07985	1.0327	1.17596	1.06028	1.03193	1.0581	1.07277	0.0536895	0.0123458	0.86238
1023	SEPT5_MOUSE	sp|Q9Z2Q6	Q9Z2Q6	Septin-5 OS=Mus musculus (Mouse) GN=Sept5 PE=1 SV=2	Sept5	10090	sp|Q9Z2Q6	815.251	17	18	18	44.44	42748	6.21	1.00752	0.961689	0.961296	1.06949	0.984607	1	0.0511575	1.16447	1.13693	1.06429	1.12583	1.08221	1.11969	1.12276	1.11557	0.0366386	1.05958	0.958996	1.1755	1.00281	1.03492	1.03492	1.04636	0.081411	1.05592	1.07985	1.0327	1.17596	1.06028	1.03193	1.0581	1.07277	0.0536895	0.0123458	0.86238
1050	AL1L1_MOUSE	sp|Q8R0Y6	Q8R0Y6	Cytosolic 10-formyltetrahydrofolate dehydrogenase OS=Mus musculus (Mouse) GN=Aldh1l1 PE=1 SV=1	Aldh1l1	10090	sp|Q8R0Y6	385.936	9	10	10	11.64	98709	5.64	0.98635	1.14606	0.893659	0.973935	0.980142	1	0.105683	0.85162	0.905171	0.914776	0.954335	0.842802	0.92391	0.909974	0.898769	0.0432949	0.97186	1.00619	1.03941	0.964507	1.04442	1.00619	1.00528	0.0370023	0.863235	0.982907	0.975137	0.898499	0.901137	0.85611	0.899818	0.912837	0.0544276	0.00195344	0.657233
1050	CTNA2_MOUSE	sp|Q61301	Q61301	Catenin alpha-2 OS=Mus musculus (Mouse) GN=Ctnna2 PE=1 SV=3	Ctnna2	10090	sp|Q61301	29.591	3	3	3	3.25	105286	5.52	0.98635	1.14606	0.893659	0.973935	0.980142	1	0.105683	0.85162	0.905171	0.914776	0.954335	0.842802	0.92391	0.909974	0.898769	0.0432949	0.97186	1.00619	1.03941	0.964507	1.04442	1.00619	1.00528	0.0370023	0.863235	0.982907	0.975137	0.898499	0.901137	0.85611	0.899818	0.912837	0.0544276	0.00195344	0.657233
1085	STRN3_MOUSE	sp|Q9ERG2	Q9ERG2	Striatin-3 OS=Mus musculus (Mouse) GN=Strn3 PE=1 SV=1	Strn3	10090	sp|Q9ERG2	68.978	2	2	2	3.39	87150	5.12	1.05166	0.995497	0.905862	1.04698	1.02124	1	0.0677207	0.876299	0.907143	0.834394	0.929958	0.88006	1.03792	0.893602	0.910962	0.0700173	1.00713	0.995636	1.15115	1.02808	0.991106	1.00713	1.03462	0.0666909	0.975295	1.00128	0.96869	0.92379	1.02013	1.0258	0.988285	0.985829	0.0381204	0.0167861	0.0383167
1085	HS90A_MOUSE	sp|P07901	P07901	Heat shock protein HSP 90-alpha OS=Mus musculus (Mouse) GN=Hsp90aa1 PE=1 SV=4	Hsp90aa1	10090	sp|P07901	2034.15	41	48	34	48.98	84788	4.93	1.05166	0.995497	0.905862	1.04698	1.02124	1	0.0677207	0.876299	0.907143	0.834394	0.929958	0.88006	1.03792	0.893602	0.910962	0.0700173	1.00713	0.995636	1.15115	1.02808	0.991106	1.00713	1.03462	0.0666909	0.975295	1.00128	0.96869	0.92379	1.02013	1.0258	0.988285	0.985829	0.0381204	0.0167861	0.0383167
1085	HS90B_MOUSE	sp|P11499	P11499	Heat shock protein HSP 90-beta OS=Mus musculus (Mouse) GN=Hsp90ab1 PE=1 SV=3	Hsp90ab1	10090	sp|P11499	1099.14	27	28	14	33.29	83281	4.97	1.05166	0.995497	0.905862	1.04698	1.02124	1	0.0677207	0.876299	0.907143	0.834394	0.929958	0.88006	1.03792	0.893602	0.910962	0.0700173	1.00713	0.995636	1.15115	1.02808	0.991106	1.00713	1.03462	0.0666909	0.975295	1.00128	0.96869	0.92379	1.02013	1.0258	0.988285	0.985829	0.0381204	0.0167861	0.0383167
1087	STRN3_MOUSE	sp|Q9ERG2	Q9ERG2	Striatin-3 OS=Mus musculus (Mouse) GN=Strn3 PE=1 SV=1	Strn3	10090	sp|Q9ERG2	304.278	7	7	7	11.68	87150	5.12	1.01595	0.986258	0.944949	1.05285	1.0011	1	0.0457034	0.818322	0.827717	0.845101	0.821016	0.865377	0.907862	0.836409	0.847566	0.0343888	1.00527	1.07722	1.0414	1.04137	0.974747	1.04137	1.028	0.0391594	0.948129	0.976978	0.932451	0.813891	0.944023	0.968927	0.946076	0.930733	0.059551	1.19555e-05	0.00868009
1087	ATPB_MOUSE	sp|P56480	P56480	ATP synthase subunit beta, mitochondrial OS=Mus musculus (Mouse) GN=Atp5f1b PE=1 SV=2	Atp5f1b	10090	sp|P56480	80.154	2	2	2	6.05	56300	4.99	1.01595	0.986258	0.944949	1.05285	1.0011	1	0.0457034	0.818322	0.827717	0.845101	0.821016	0.865377	0.907862	0.836409	0.847566	0.0343888	1.00527	1.07722	1.0414	1.04137	0.974747	1.04137	1.028	0.0391594	0.948129	0.976978	0.932451	0.813891	0.944023	0.968927	0.946076	0.930733	0.059551	1.19555e-05	0.00868009
1087	TBA1B_MOUSE	sp|P05213	P05213	Tubulin alpha-1B chain OS=Mus musculus (Mouse) GN=Tuba1b PE=1 SV=2	Tuba1b	10090	sp|P05213; sp|P68369; sp|P68373	65.132	2	2	2	5.54	50152	4.94	1.01595	0.986258	0.944949	1.05285	1.0011	1	0.0457034	0.818322	0.827717	0.845101	0.821016	0.865377	0.907862	0.836409	0.847566	0.0343888	1.00527	1.07722	1.0414	1.04137	0.974747	1.04137	1.028	0.0391594	0.948129	0.976978	0.932451	0.813891	0.944023	0.968927	0.946076	0.930733	0.059551	1.19555e-05	0.00868009
1087	HS90A_MOUSE	sp|P07901	P07901	Heat shock protein HSP 90-alpha OS=Mus musculus (Mouse) GN=Hsp90aa1 PE=1 SV=4	Hsp90aa1	10090	sp|P07901	2204.05	45	51	36	52.93	84788	4.93	1.01595	0.986258	0.944949	1.05285	1.0011	1	0.0457034	0.818322	0.827717	0.845101	0.821016	0.865377	0.907862	0.836409	0.847566	0.0343888	1.00527	1.07722	1.0414	1.04137	0.974747	1.04137	1.028	0.0391594	0.948129	0.976978	0.932451	0.813891	0.944023	0.968927	0.946076	0.930733	0.059551	1.19555e-05	0.00868009
1087	HS90B_MOUSE	sp|P11499	P11499	Heat shock protein HSP 90-beta OS=Mus musculus (Mouse) GN=Hsp90ab1 PE=1 SV=3	Hsp90ab1	10090	sp|P11499	1825.84	39	44	29	50	83281	4.97	1.01595	0.986258	0.944949	1.05285	1.0011	1	0.0457034	0.818322	0.827717	0.845101	0.821016	0.865377	0.907862	0.836409	0.847566	0.0343888	1.00527	1.07722	1.0414	1.04137	0.974747	1.04137	1.028	0.0391594	0.948129	0.976978	0.932451	0.813891	0.944023	0.968927	0.946076	0.930733	0.059551	1.19555e-05	0.00868009
1091	ILEUA_MOUSE	sp|Q9D154	Q9D154	Leukocyte elastase inhibitor A OS=Mus musculus (Mouse) GN=Serpinb1a PE=1 SV=1	Serpinb1a	10090	sp|Q9D154	845.494	18	20	20	45.38	42575	5.85	1.21196	0.85504	0.921772	1.01123	0.966499	1	0.15512	0.684133	0.822379	0.890762	0.817043	1.03828	0.89692	0.85657	0.858253	0.116847	1.08466	0.712245	0.864412	1.09474	1.08997	1.08466	0.969205	0.173697	0.852298	0.90263	0.813699	0.781037	0.868365	0.782532	0.832999	0.833427	0.049173	0.0320837	0.641462
1091	DCPS_MOUSE	sp|Q9DAR7	Q9DAR7	m7GpppX diphosphatase OS=Mus musculus (Mouse) GN=Dcps PE=1 SV=1	Dcps	10090	sp|Q9DAR7	240.46	6	6	6	22.78	38988	6.03	1.21196	0.85504	0.921772	1.01123	0.966499	1	0.15512	0.684133	0.822379	0.890762	0.817043	1.03828	0.89692	0.85657	0.858253	0.116847	1.08466	0.712245	0.864412	1.09474	1.08997	1.08466	0.969205	0.173697	0.852298	0.90263	0.813699	0.781037	0.868365	0.782532	0.832999	0.833427	0.049173	0.0320837	0.641462
1091	PURA_MOUSE	sp|P42669	P42669	Transcriptional activator protein Pur-alpha OS=Mus musculus (Mouse) GN=Pura PE=1 SV=1	Pura	10090	sp|P42669	158.301	2	2	2	11.21	34884	6.08	1.21196	0.85504	0.921772	1.01123	0.966499	1	0.15512	0.684133	0.822379	0.890762	0.817043	1.03828	0.89692	0.85657	0.858253	0.116847	1.08466	0.712245	0.864412	1.09474	1.08997	1.08466	0.969205	0.173697	0.852298	0.90263	0.813699	0.781037	0.868365	0.782532	0.832999	0.833427	0.049173	0.0320837	0.641462
1100	GLNA_MOUSE	sp|P15105	P15105	Glutamine synthetase OS=Mus musculus (Mouse) GN=Glul PE=1 SV=6	Glul	10090	sp|P15105	198.847	9	9	9	26.01	42120	6.68	1.13661	0.960646	0.862093	1.04066	1.00065	1	0.116735	1.34432	1.38395	1.1101	1.35451	1.20578	1.27862	1.31147	1.27955	0.104757	1.12171	0.934647	1.92506	1.00169	1.06923	1.06923	1.21047	0.405628	1.14673	1.37521	1.18902	1.39477	1.28303	1.32108	1.30205	1.28497	0.0998238	0.0350784	0.331373
1100	ODPA_MOUSE	sp|P35486	P35486	Pyruvate dehydrogenase E1 component subunit alpha, somatic form, mitochondrial OS=Mus musculus (Mouse) GN=Pdha1 PE=1 SV=1	Pdha1	10090	sp|P35486	500.199	10	12	12	30.77	43232	6.78	1.13661	0.960646	0.862093	1.04066	1.00065	1	0.116735	1.34432	1.38395	1.1101	1.35451	1.20578	1.27862	1.31147	1.27955	0.104757	1.12171	0.934647	1.92506	1.00169	1.06923	1.06923	1.21047	0.405628	1.14673	1.37521	1.18902	1.39477	1.28303	1.32108	1.30205	1.28497	0.0998238	0.0350784	0.331373
1100	EFTU_MOUSE	sp|Q8BFR5	Q8BFR5	Elongation factor Tu, mitochondrial OS=Mus musculus (Mouse) GN=Tufm PE=1 SV=1	Tufm	10090	sp|Q8BFR5	305.134	8	8	8	27.88	49508	6.2	1.13661	0.960646	0.862093	1.04066	1.00065	1	0.116735	1.34432	1.38395	1.1101	1.35451	1.20578	1.27862	1.31147	1.27955	0.104757	1.12171	0.934647	1.92506	1.00169	1.06923	1.06923	1.21047	0.405628	1.14673	1.37521	1.18902	1.39477	1.28303	1.32108	1.30205	1.28497	0.0998238	0.0350784	0.331373
1100	CISY_MOUSE	sp|Q9CZU6	Q9CZU6	Citrate synthase, mitochondrial OS=Mus musculus (Mouse) GN=Cs PE=1 SV=1	Cs	10090	sp|Q9CZU6	141.697	4	4	4	10.34	51737	8.21	1.13661	0.960646	0.862093	1.04066	1.00065	1	0.116735	1.34432	1.38395	1.1101	1.35451	1.20578	1.27862	1.31147	1.27955	0.104757	1.12171	0.934647	1.92506	1.00169	1.06923	1.06923	1.21047	0.405628	1.14673	1.37521	1.18902	1.39477	1.28303	1.32108	1.30205	1.28497	0.0998238	0.0350784	0.331373
1100	PUR6_MOUSE	sp|Q9DCL9	Q9DCL9	Multifunctional protein ADE2 OS=Mus musculus (Mouse) GN=Paics PE=1 SV=4	Paics	10090	sp|Q9DCL9	121.473	4	4	4	14.35	47006	7.09	1.13661	0.960646	0.862093	1.04066	1.00065	1	0.116735	1.34432	1.38395	1.1101	1.35451	1.20578	1.27862	1.31147	1.27955	0.104757	1.12171	0.934647	1.92506	1.00169	1.06923	1.06923	1.21047	0.405628	1.14673	1.37521	1.18902	1.39477	1.28303	1.32108	1.30205	1.28497	0.0998238	0.0350784	0.331373
1100	MAP11_MOUSE	sp|Q8BP48	Q8BP48	Methionine aminopeptidase 1 OS=Mus musculus (Mouse) GN=Metap1 PE=1 SV=1	Metap1	10090	sp|Q8BP48	89.491	2	2	2	7.77	43221	6.8	1.13661	0.960646	0.862093	1.04066	1.00065	1	0.116735	1.34432	1.38395	1.1101	1.35451	1.20578	1.27862	1.31147	1.27955	0.104757	1.12171	0.934647	1.92506	1.00169	1.06923	1.06923	1.21047	0.405628	1.14673	1.37521	1.18902	1.39477	1.28303	1.32108	1.30205	1.28497	0.0998238	0.0350784	0.331373
1100	CN37_MOUSE	sp|P16330	P16330	2',3'-cyclic-nucleotide 3'-phosphodiesterase OS=Mus musculus (Mouse) GN=Cnp PE=1 SV=3	Cnp	10090	sp|P16330	76.409	2	2	2	4.76	47123	9.08	1.13661	0.960646	0.862093	1.04066	1.00065	1	0.116735	1.34432	1.38395	1.1101	1.35451	1.20578	1.27862	1.31147	1.27955	0.104757	1.12171	0.934647	1.92506	1.00169	1.06923	1.06923	1.21047	0.405628	1.14673	1.37521	1.18902	1.39477	1.28303	1.32108	1.30205	1.28497	0.0998238	0.0350784	0.331373
1100	PGK1_MOUSE	sp|P09411	P09411	Phosphoglycerate kinase 1 OS=Mus musculus (Mouse) GN=Pgk1 PE=1 SV=4	Pgk1	10090	sp|P09411	42.352	2	2	2	11.27	44550	8.02	1.13661	0.960646	0.862093	1.04066	1.00065	1	0.116735	1.34432	1.38395	1.1101	1.35451	1.20578	1.27862	1.31147	1.27955	0.104757	1.12171	0.934647	1.92506	1.00169	1.06923	1.06923	1.21047	0.405628	1.14673	1.37521	1.18902	1.39477	1.28303	1.32108	1.30205	1.28497	0.0998238	0.0350784	0.331373
1145	TCPZ_MOUSE	sp|P80317	P80317	T-complex protein 1 subunit zeta OS=Mus musculus (Mouse) GN=Cct6a PE=1 SV=3	Cct6a	10090	sp|P80317	599.149	17	17	14	38.79	58004	6.67	1.13475	0.965815	0.919336	0.980104	0.972959	1	0.0935015	0.930347	0.855185	0.946523	0.934255	0.918672	0.870335	0.924509	0.90922	0.0373784	0.996766	0.935403	1.0576	0.947442	1.03994	0.996766	0.99543	0.0542087	0.895365	0.974501	0.99875	0.962536	0.863506	0.866056	0.928951	0.926786	0.0590142	0.00799045	0.7358
1145	KPYM_MOUSE	sp|P52480	P52480	Pyruvate kinase PKM OS=Mus musculus (Mouse) GN=Pkm PE=1 SV=4	Pkm	10090	sp|P52480	274.547	8	8	8	22.22	57845	7.17	1.13475	0.965815	0.919336	0.980104	0.972959	1	0.0935015	0.930347	0.855185	0.946523	0.934255	0.918672	0.870335	0.924509	0.90922	0.0373784	0.996766	0.935403	1.0576	0.947442	1.03994	0.996766	0.99543	0.0542087	0.895365	0.974501	0.99875	0.962536	0.863506	0.866056	0.928951	0.926786	0.0590142	0.00799045	0.7358
1145	TCPG_MOUSE	sp|P80318	P80318	T-complex protein 1 subunit gamma OS=Mus musculus (Mouse) GN=Cct3 PE=1 SV=1	Cct3	10090	sp|P80318	209.563	4	4	4	8.99	60630	6.28	1.13475	0.965815	0.919336	0.980104	0.972959	1	0.0935015	0.930347	0.855185	0.946523	0.934255	0.918672	0.870335	0.924509	0.90922	0.0373784	0.996766	0.935403	1.0576	0.947442	1.03994	0.996766	0.99543	0.0542087	0.895365	0.974501	0.99875	0.962536	0.863506	0.866056	0.928951	0.926786	0.0590142	0.00799045	0.7358
1145	EHD1_MOUSE	sp|Q9WVK4	Q9WVK4	EH domain-containing protein 1 OS=Mus musculus (Mouse) GN=Ehd1 PE=1 SV=1	Ehd1	10090	sp|Q9WVK4	205.348	8	8	8	15.73	60603	6.35	1.13475	0.965815	0.919336	0.980104	0.972959	1	0.0935015	0.930347	0.855185	0.946523	0.934255	0.918672	0.870335	0.924509	0.90922	0.0373784	0.996766	0.935403	1.0576	0.947442	1.03994	0.996766	0.99543	0.0542087	0.895365	0.974501	0.99875	0.962536	0.863506	0.866056	0.928951	0.926786	0.0590142	0.00799045	0.7358
1145	CAH2_MOUSE	sp|P00920	P00920	Carbonic anhydrase 2 OS=Mus musculus (Mouse) GN=Ca2 PE=1 SV=4	Ca2	10090	sp|P00920	199.741	4	4	4	21.15	29033	6.48	1.13475	0.965815	0.919336	0.980104	0.972959	1	0.0935015	0.930347	0.855185	0.946523	0.934255	0.918672	0.870335	0.924509	0.90922	0.0373784	0.996766	0.935403	1.0576	0.947442	1.03994	0.996766	0.99543	0.0542087	0.895365	0.974501	0.99875	0.962536	0.863506	0.866056	0.928951	0.926786	0.0590142	0.00799045	0.7358
1145	DPYL4_MOUSE	sp|O35098	O35098	Dihydropyrimidinase-related protein 4 OS=Mus musculus (Mouse) GN=Dpysl4 PE=1 SV=1	Dpysl4	10090	sp|O35098	172.476	3	3	3	7.34	61962	6.51	1.13475	0.965815	0.919336	0.980104	0.972959	1	0.0935015	0.930347	0.855185	0.946523	0.934255	0.918672	0.870335	0.924509	0.90922	0.0373784	0.996766	0.935403	1.0576	0.947442	1.03994	0.996766	0.99543	0.0542087	0.895365	0.974501	0.99875	0.962536	0.863506	0.866056	0.928951	0.926786	0.0590142	0.00799045	0.7358
1145	TCPW_MOUSE	sp|Q61390	Q61390	T-complex protein 1 subunit zeta-2 OS=Mus musculus (Mouse) GN=Cct6b PE=1 SV=4	Cct6b	10090	sp|Q61390	109.734	4	4	1	9.98	58185	6.96	1.13475	0.965815	0.919336	0.980104	0.972959	1	0.0935015	0.930347	0.855185	0.946523	0.934255	0.918672	0.870335	0.924509	0.90922	0.0373784	0.996766	0.935403	1.0576	0.947442	1.03994	0.996766	0.99543	0.0542087	0.895365	0.974501	0.99875	0.962536	0.863506	0.866056	0.928951	0.926786	0.0590142	0.00799045	0.7358
1145	DPYL1_MOUSE	sp|P97427	P97427	Dihydropyrimidinase-related protein 1 OS=Mus musculus (Mouse) GN=Crmp1 PE=1 SV=1	Crmp1	10090	sp|P97427	68.73	2	2	2	4.37	62168	6.64	1.13475	0.965815	0.919336	0.980104	0.972959	1	0.0935015	0.930347	0.855185	0.946523	0.934255	0.918672	0.870335	0.924509	0.90922	0.0373784	0.996766	0.935403	1.0576	0.947442	1.03994	0.996766	0.99543	0.0542087	0.895365	0.974501	0.99875	0.962536	0.863506	0.866056	0.928951	0.926786	0.0590142	0.00799045	0.7358
1145	ACSF2_MOUSE	sp|Q8VCW8	Q8VCW8	Acyl-CoA synthetase family member 2, mitochondrial OS=Mus musculus (Mouse) GN=Acsf2 PE=1 SV=1	Acsf2	10090	sp|Q8VCW8	61.472	2	2	2	4.23	67951	6.47	1.13475	0.965815	0.919336	0.980104	0.972959	1	0.0935015	0.930347	0.855185	0.946523	0.934255	0.918672	0.870335	0.924509	0.90922	0.0373784	0.996766	0.935403	1.0576	0.947442	1.03994	0.996766	0.99543	0.0542087	0.895365	0.974501	0.99875	0.962536	0.863506	0.866056	0.928951	0.926786	0.0590142	0.00799045	0.7358
1145	SYYC_MOUSE	sp|Q91WQ3	Q91WQ3	Tyrosine--tRNA ligase, cytoplasmic OS=Mus musculus (Mouse) GN=Yars PE=1 SV=3	Yars	10090	sp|Q91WQ3	52.28	2	2	2	3.03	59105	6.57	1.13475	0.965815	0.919336	0.980104	0.972959	1	0.0935015	0.930347	0.855185	0.946523	0.934255	0.918672	0.870335	0.924509	0.90922	0.0373784	0.996766	0.935403	1.0576	0.947442	1.03994	0.996766	0.99543	0.0542087	0.895365	0.974501	0.99875	0.962536	0.863506	0.866056	0.928951	0.926786	0.0590142	0.00799045	0.7358
1145	SYN2_MOUSE	sp|Q64332	Q64332	Synapsin-2 OS=Mus musculus (Mouse) GN=Syn2 PE=1 SV=2	Syn2	10090	sp|Q64332	49.452	2	2	2	3.92	63373	8.59	1.13475	0.965815	0.919336	0.980104	0.972959	1	0.0935015	0.930347	0.855185	0.946523	0.934255	0.918672	0.870335	0.924509	0.90922	0.0373784	0.996766	0.935403	1.0576	0.947442	1.03994	0.996766	0.99543	0.0542087	0.895365	0.974501	0.99875	0.962536	0.863506	0.866056	0.928951	0.926786	0.0590142	0.00799045	0.7358
1218	HS90B_MOUSE	sp|P11499	P11499	Heat shock protein HSP 90-beta OS=Mus musculus (Mouse) GN=Hsp90ab1 PE=1 SV=3	Hsp90ab1	10090	sp|P11499	73.994	2	2	2	3.45	83281	4.97	0.679393	1.11168	1.22858	0.980354	1.04602	1	0.236568	0.596274	0.602668	1.19782	0.423104	1.4781	0.792502	0.697585	0.848411	0.406588	0.74221	0.595146	0.634364	0.745261	0.613285	0.634364	0.666053	0.0722669	0.610995	0.613842	0.688598	0.449296	0.441506	0.702971	0.612418	0.584535	0.11416	0.229099	0.0217922
1218	HS90A_MOUSE	sp|P07901	P07901	Heat shock protein HSP 90-alpha OS=Mus musculus (Mouse) GN=Hsp90aa1 PE=1 SV=4	Hsp90aa1	10090	sp|P07901	73.994	2	2	2	3.41	84788	4.93	0.679393	1.11168	1.22858	0.980354	1.04602	1	0.236568	0.596274	0.602668	1.19782	0.423104	1.4781	0.792502	0.697585	0.848411	0.406588	0.74221	0.595146	0.634364	0.745261	0.613285	0.634364	0.666053	0.0722669	0.610995	0.613842	0.688598	0.449296	0.441506	0.702971	0.612418	0.584535	0.11416	0.229099	0.0217922
1218	NDRG2_MOUSE	sp|Q9QYG0	Q9QYG0	Protein NDRG2 OS=Mus musculus (Mouse) GN=Ndrg2 PE=1 SV=1	Ndrg2	10090	sp|Q9QYG0	43.206	3	3	3	10.51	40789	5.24	0.679393	1.11168	1.22858	0.980354	1.04602	1	0.236568	0.596274	0.602668	1.19782	0.423104	1.4781	0.792502	0.697585	0.848411	0.406588	0.74221	0.595146	0.634364	0.745261	0.613285	0.634364	0.666053	0.0722669	0.610995	0.613842	0.688598	0.449296	0.441506	0.702971	0.612418	0.584535	0.11416	0.229099	0.0217922
1218	NDRG3_MOUSE	sp|Q9QYF9	Q9QYF9	Protein NDRG3 OS=Mus musculus (Mouse) GN=Ndrg3 PE=1 SV=1	Ndrg3	10090	sp|Q9QYF9	17.991	2	2	2	6.93	41555	5.07	0.679393	1.11168	1.22858	0.980354	1.04602	1	0.236568	0.596274	0.602668	1.19782	0.423104	1.4781	0.792502	0.697585	0.848411	0.406588	0.74221	0.595146	0.634364	0.745261	0.613285	0.634364	0.666053	0.0722669	0.610995	0.613842	0.688598	0.449296	0.441506	0.702971	0.612418	0.584535	0.11416	0.229099	0.0217922
1218	VIME_MOUSE	sp|P20152	P20152	Vimentin OS=Mus musculus (Mouse) GN=Vim PE=1 SV=3	Vim	10090	sp|P20152	512.051	14	16	16	31.33	53688	5.05	0.679393	1.11168	1.22858	0.980354	1.04602	1	0.236568	0.596274	0.602668	1.19782	0.423104	1.4781	0.792502	0.697585	0.848411	0.406588	0.74221	0.595146	0.634364	0.745261	0.613285	0.634364	0.666053	0.0722669	0.610995	0.613842	0.688598	0.449296	0.441506	0.702971	0.612418	0.584535	0.11416	0.229099	0.0217922
1244	CHM4B_MOUSE	sp|Q9D8B3	Q9D8B3	Charged multivesicular body protein 4b OS=Mus musculus (Mouse) GN=Chmp4b PE=1 SV=2	Chmp4b	10090	sp|Q9D8B3	199.431	6	6	6	29.46	24936	4.76	1.14942	1.0008	0.832543	1.01724	1.00902	1	0.129957	0.883392	0.883143	0.872942	0.951624	0.930455	0.93658	0.906924	0.909689	0.0336438	0.858964	0.977273	0.932124	0.952022	0.972094	0.952022	0.938496	0.0479097	0.901064	0.855535	0.816835	0.905194	0.853487	0.809728	0.854511	0.856974	0.0403151	0.0116775	0.0680928
1244	GBB2_MOUSE	sp|P62880	P62880	Guanine nucleotide-binding protein G(I)/G(S)/G(T) subunit beta-2 OS=Mus musculus (Mouse) GN=Gnb2 PE=1 SV=3	Gnb2	10090	sp|P62880	170.351	5	5	5	15	37331	5.6	1.14942	1.0008	0.832543	1.01724	1.00902	1	0.129957	0.883392	0.883143	0.872942	0.951624	0.930455	0.93658	0.906924	0.909689	0.0336438	0.858964	0.977273	0.932124	0.952022	0.972094	0.952022	0.938496	0.0479097	0.901064	0.855535	0.816835	0.905194	0.853487	0.809728	0.854511	0.856974	0.0403151	0.0116775	0.0680928
1244	NPM_MOUSE	sp|Q61937	Q61937	Nucleophosmin OS=Mus musculus (Mouse) GN=Npm1 PE=1 SV=1	Npm1	10090	sp|Q61937	131.986	3	3	3	9.93	32560	4.62	1.14942	1.0008	0.832543	1.01724	1.00902	1	0.129957	0.883392	0.883143	0.872942	0.951624	0.930455	0.93658	0.906924	0.909689	0.0336438	0.858964	0.977273	0.932124	0.952022	0.972094	0.952022	0.938496	0.0479097	0.901064	0.855535	0.816835	0.905194	0.853487	0.809728	0.854511	0.856974	0.0403151	0.0116775	0.0680928
1244	ODPB_MOUSE	sp|Q9D051	Q9D051	Pyruvate dehydrogenase E1 component subunit beta, mitochondrial OS=Mus musculus (Mouse) GN=Pdhb PE=1 SV=1	Pdhb	10090	sp|Q9D051	115.038	2	2	2	7.52	38937	5.39	1.14942	1.0008	0.832543	1.01724	1.00902	1	0.129957	0.883392	0.883143	0.872942	0.951624	0.930455	0.93658	0.906924	0.909689	0.0336438	0.858964	0.977273	0.932124	0.952022	0.972094	0.952022	0.938496	0.0479097	0.901064	0.855535	0.816835	0.905194	0.853487	0.809728	0.854511	0.856974	0.0403151	0.0116775	0.0680928
1244	OTUB1_MOUSE	sp|Q7TQI3	Q7TQI3	Ubiquitin thioesterase OTUB1 OS=Mus musculus (Mouse) GN=Otub1 PE=1 SV=2	Otub1	10090	sp|Q7TQI3	69.647	3	3	3	9.96	31270	4.85	1.14942	1.0008	0.832543	1.01724	1.00902	1	0.129957	0.883392	0.883143	0.872942	0.951624	0.930455	0.93658	0.906924	0.909689	0.0336438	0.858964	0.977273	0.932124	0.952022	0.972094	0.952022	0.938496	0.0479097	0.901064	0.855535	0.816835	0.905194	0.853487	0.809728	0.854511	0.856974	0.0403151	0.0116775	0.0680928
1244	ENPL_MOUSE	sp|P08113	P08113	Endoplasmin OS=Mus musculus (Mouse) GN=Hsp90b1 PE=1 SV=2	Hsp90b1	10090	sp|P08113	67.564	2	2	2	2.24	92476	4.72	1.14942	1.0008	0.832543	1.01724	1.00902	1	0.129957	0.883392	0.883143	0.872942	0.951624	0.930455	0.93658	0.906924	0.909689	0.0336438	0.858964	0.977273	0.932124	0.952022	0.972094	0.952022	0.938496	0.0479097	0.901064	0.855535	0.816835	0.905194	0.853487	0.809728	0.854511	0.856974	0.0403151	0.0116775	0.0680928
1244	1433S_MOUSE	sp|O70456	O70456	14-3-3 protein sigma OS=Mus musculus (Mouse) GN=Sfn PE=1 SV=2	Sfn	10090	sp|O70456	29.125	2	2	1	7.26	27706	4.72	1.14942	1.0008	0.832543	1.01724	1.00902	1	0.129957	0.883392	0.883143	0.872942	0.951624	0.930455	0.93658	0.906924	0.909689	0.0336438	0.858964	0.977273	0.932124	0.952022	0.972094	0.952022	0.938496	0.0479097	0.901064	0.855535	0.816835	0.905194	0.853487	0.809728	0.854511	0.856974	0.0403151	0.0116775	0.0680928
1244	1433G_MOUSE	sp|P61982	P61982	14-3-3 protein gamma OS=Mus musculus (Mouse) GN=Ywhag PE=1 SV=2	Ywhag	10090	sp|P61982; sp|P68254; sp|P68510; sp|Q9CQV8	29.125	2	2	1	7.29	28303	4.8	1.14942	1.0008	0.832543	1.01724	1.00902	1	0.129957	0.883392	0.883143	0.872942	0.951624	0.930455	0.93658	0.906924	0.909689	0.0336438	0.858964	0.977273	0.932124	0.952022	0.972094	0.952022	0.938496	0.0479097	0.901064	0.855535	0.816835	0.905194	0.853487	0.809728	0.854511	0.856974	0.0403151	0.0116775	0.0680928
1244	CAH8_MOUSE	sp|P28651	P28651	Carbonic anhydrase-related protein OS=Mus musculus (Mouse) GN=Ca8 PE=1 SV=5	Ca8	10090	sp|P28651	626.444	10	11	11	45.36	33081	4.71	1.14942	1.0008	0.832543	1.01724	1.00902	1	0.129957	0.883392	0.883143	0.872942	0.951624	0.930455	0.93658	0.906924	0.909689	0.0336438	0.858964	0.977273	0.932124	0.952022	0.972094	0.952022	0.938496	0.0479097	0.901064	0.855535	0.816835	0.905194	0.853487	0.809728	0.854511	0.856974	0.0403151	0.0116775	0.0680928
1244	RPB3_MOUSE	sp|P97760	P97760	DNA-directed RNA polymerase II subunit RPB3 OS=Mus musculus (Mouse) GN=Polr2c PE=1 SV=2	Polr2c	10090	sp|P97760	227.768	7	7	7	24.73	31443	4.79	1.14942	1.0008	0.832543	1.01724	1.00902	1	0.129957	0.883392	0.883143	0.872942	0.951624	0.930455	0.93658	0.906924	0.909689	0.0336438	0.858964	0.977273	0.932124	0.952022	0.972094	0.952022	0.938496	0.0479097	0.901064	0.855535	0.816835	0.905194	0.853487	0.809728	0.854511	0.856974	0.0403151	0.0116775	0.0680928
1244	TBA1B_MOUSE	sp|P05213	P05213	Tubulin alpha-1B chain OS=Mus musculus (Mouse) GN=Tuba1b PE=1 SV=2	Tuba1b	10090	sp|P05213	262.174	8	9	9	19.51	50152	4.94	1.14942	1.0008	0.832543	1.01724	1.00902	1	0.129957	0.883392	0.883143	0.872942	0.951624	0.930455	0.93658	0.906924	0.909689	0.0336438	0.858964	0.977273	0.932124	0.952022	0.972094	0.952022	0.938496	0.0479097	0.901064	0.855535	0.816835	0.905194	0.853487	0.809728	0.854511	0.856974	0.0403151	0.0116775	0.0680928
1330	MMSA_MOUSE	sp|Q9EQ20	Q9EQ20	Methylmalonate-semialdehyde dehydrogenase [acylating], mitochondrial OS=Mus musculus (Mouse) GN=Aldh6a1 PE=1 SV=1	Aldh6a1	10090	sp|Q9EQ20	506.069	13	14	14	25.98	57916	7.02	0.988817	0.940461	1.01259	1.05813	1.0007	1	0.0490163	1.05735	1.00007	1.0292	1.05225	1.06762	1.0607	1.0548	1.04453	0.0254173	1.14033	1.0828	1.13177	1.03466	1.0328	1.0828	1.08447	0.0512649	1.07416	1.03974	1.15324	1.06507	1.11882	1.11799	1.09608	1.09484	0.0421211	0.214367	0.00250173
1330	AL1A1_MOUSE	sp|P24549	P24549	Retinal dehydrogenase 1 OS=Mus musculus (Mouse) GN=Aldh1a1 PE=1 SV=5	Aldh1a1	10090	sp|P24549	374.035	11	11	11	25.55	54468	7.91	0.988817	0.940461	1.01259	1.05813	1.0007	1	0.0490163	1.05735	1.00007	1.0292	1.05225	1.06762	1.0607	1.0548	1.04453	0.0254173	1.14033	1.0828	1.13177	1.03466	1.0328	1.0828	1.08447	0.0512649	1.07416	1.03974	1.15324	1.06507	1.11882	1.11799	1.09608	1.09484	0.0421211	0.214367	0.00250173
1330	GABT_MOUSE	sp|P61922	P61922	4-aminobutyrate aminotransferase, mitochondrial OS=Mus musculus (Mouse) GN=Abat PE=1 SV=1	Abat	10090	sp|P61922	188.946	6	6	6	12	56452	7.17	0.988817	0.940461	1.01259	1.05813	1.0007	1	0.0490163	1.05735	1.00007	1.0292	1.05225	1.06762	1.0607	1.0548	1.04453	0.0254173	1.14033	1.0828	1.13177	1.03466	1.0328	1.0828	1.08447	0.0512649	1.07416	1.03974	1.15324	1.06507	1.11882	1.11799	1.09608	1.09484	0.0421211	0.214367	0.00250173
1330	GSHR_MOUSE	sp|P47791	P47791	Glutathione reductase, mitochondrial OS=Mus musculus (Mouse) GN=Gsr PE=1 SV=3	Gsr	10090	sp|P47791	181.58	5	5	5	12	53663	6.99	0.988817	0.940461	1.01259	1.05813	1.0007	1	0.0490163	1.05735	1.00007	1.0292	1.05225	1.06762	1.0607	1.0548	1.04453	0.0254173	1.14033	1.0828	1.13177	1.03466	1.0328	1.0828	1.08447	0.0512649	1.07416	1.03974	1.15324	1.06507	1.11882	1.11799	1.09608	1.09484	0.0421211	0.214367	0.00250173
1330	UGPA_MOUSE	sp|Q91ZJ5	Q91ZJ5	UTP--glucose-1-phosphate uridylyltransferase OS=Mus musculus (Mouse) GN=Ugp2 PE=1 SV=3	Ugp2	10090	sp|Q91ZJ5	142.445	5	5	5	9.06	56979	7.18	0.988817	0.940461	1.01259	1.05813	1.0007	1	0.0490163	1.05735	1.00007	1.0292	1.05225	1.06762	1.0607	1.0548	1.04453	0.0254173	1.14033	1.0828	1.13177	1.03466	1.0328	1.0828	1.08447	0.0512649	1.07416	1.03974	1.15324	1.06507	1.11882	1.11799	1.09608	1.09484	0.0421211	0.214367	0.00250173
1330	DHE3_MOUSE	sp|P26443	P26443	Glutamate dehydrogenase 1, mitochondrial OS=Mus musculus (Mouse) GN=Glud1 PE=1 SV=1	Glud1	10090	sp|P26443	127.688	4	4	4	6.81	61337	6.71	0.988817	0.940461	1.01259	1.05813	1.0007	1	0.0490163	1.05735	1.00007	1.0292	1.05225	1.06762	1.0607	1.0548	1.04453	0.0254173	1.14033	1.0828	1.13177	1.03466	1.0328	1.0828	1.08447	0.0512649	1.07416	1.03974	1.15324	1.06507	1.11882	1.11799	1.09608	1.09484	0.0421211	0.214367	0.00250173
1330	ATPA_MOUSE	sp|Q03265	Q03265	ATP synthase subunit alpha, mitochondrial OS=Mus musculus (Mouse) GN=Atp5f1a PE=1 SV=1	Atp5f1a	10090	sp|Q03265	1364.3	28	32	32	50.99	59753	8.28	0.988817	0.940461	1.01259	1.05813	1.0007	1	0.0490163	1.05735	1.00007	1.0292	1.05225	1.06762	1.0607	1.0548	1.04453	0.0254173	1.14033	1.0828	1.13177	1.03466	1.0328	1.0828	1.08447	0.0512649	1.07416	1.03974	1.15324	1.06507	1.11882	1.11799	1.09608	1.09484	0.0421211	0.214367	0.00250173
1331	ATPA_MOUSE	sp|Q03265	Q03265	ATP synthase subunit alpha, mitochondrial OS=Mus musculus (Mouse) GN=Atp5f1a PE=1 SV=1	Atp5f1a	10090	sp|Q03265	1048.79	22	27	27	43.94	59753	8.28	0.878477	1.00943	1.01207	1.10003	1.01075	1	0.0913018	0.991748	1.00711	1.02441	1.00047	1.02581	1.01878	1.01295	1.01139	0.0138245	1.05446	1.02167	1.05663	0.978893	1.05024	1.05024	1.03238	0.0330544	1.10932	1.01434	1.09018	1.03835	1.05549	1.08685	1.07117	1.06575	0.0358868	0.317211	0.0430635
1331	UGPA_MOUSE	sp|Q91ZJ5	Q91ZJ5	UTP--glucose-1-phosphate uridylyltransferase OS=Mus musculus (Mouse) GN=Ugp2 PE=1 SV=3	Ugp2	10090	sp|Q91ZJ5	283.307	8	8	8	18.31	56979	7.18	0.878477	1.00943	1.01207	1.10003	1.01075	1	0.0913018	0.991748	1.00711	1.02441	1.00047	1.02581	1.01878	1.01295	1.01139	0.0138245	1.05446	1.02167	1.05663	0.978893	1.05024	1.05024	1.03238	0.0330544	1.10932	1.01434	1.09018	1.03835	1.05549	1.08685	1.07117	1.06575	0.0358868	0.317211	0.0430635
1331	MMSA_MOUSE	sp|Q9EQ20	Q9EQ20	Methylmalonate-semialdehyde dehydrogenase [acylating], mitochondrial OS=Mus musculus (Mouse) GN=Aldh6a1 PE=1 SV=1	Aldh6a1	10090	sp|Q9EQ20	252.007	5	5	5	13.83	57916	7.02	0.878477	1.00943	1.01207	1.10003	1.01075	1	0.0913018	0.991748	1.00711	1.02441	1.00047	1.02581	1.01878	1.01295	1.01139	0.0138245	1.05446	1.02167	1.05663	0.978893	1.05024	1.05024	1.03238	0.0330544	1.10932	1.01434	1.09018	1.03835	1.05549	1.08685	1.07117	1.06575	0.0358868	0.317211	0.0430635
1331	GSHR_MOUSE	sp|P47791	P47791	Glutathione reductase, mitochondrial OS=Mus musculus (Mouse) GN=Gsr PE=1 SV=3	Gsr	10090	sp|P47791	155.837	2	2	2	6.6	53663	6.99	0.878477	1.00943	1.01207	1.10003	1.01075	1	0.0913018	0.991748	1.00711	1.02441	1.00047	1.02581	1.01878	1.01295	1.01139	0.0138245	1.05446	1.02167	1.05663	0.978893	1.05024	1.05024	1.03238	0.0330544	1.10932	1.01434	1.09018	1.03835	1.05549	1.08685	1.07117	1.06575	0.0358868	0.317211	0.0430635
1331	NAMPT_MOUSE	sp|Q99KQ4	Q99KQ4	Nicotinamide phosphoribosyltransferase OS=Mus musculus (Mouse) GN=Nampt PE=1 SV=1	Nampt	10090	sp|Q99KQ4	89.298	3	3	3	10.18	55447	6.69	0.878477	1.00943	1.01207	1.10003	1.01075	1	0.0913018	0.991748	1.00711	1.02441	1.00047	1.02581	1.01878	1.01295	1.01139	0.0138245	1.05446	1.02167	1.05663	0.978893	1.05024	1.05024	1.03238	0.0330544	1.10932	1.01434	1.09018	1.03835	1.05549	1.08685	1.07117	1.06575	0.0358868	0.317211	0.0430635
1331	HNRPK_MOUSE	sp|P61979	P61979	Heterogeneous nuclear ribonucleoprotein K OS=Mus musculus (Mouse) GN=Hnrnpk PE=1 SV=1	Hnrnpk	10090	sp|P61979	89.26	2	2	2	6.26	50976	5.39	0.878477	1.00943	1.01207	1.10003	1.01075	1	0.0913018	0.991748	1.00711	1.02441	1.00047	1.02581	1.01878	1.01295	1.01139	0.0138245	1.05446	1.02167	1.05663	0.978893	1.05024	1.05024	1.03238	0.0330544	1.10932	1.01434	1.09018	1.03835	1.05549	1.08685	1.07117	1.06575	0.0358868	0.317211	0.0430635
1331	GABT_MOUSE	sp|P61922	P61922	4-aminobutyrate aminotransferase, mitochondrial OS=Mus musculus (Mouse) GN=Abat PE=1 SV=1	Abat	10090	sp|P61922	79.69	2	2	2	4.6	56452	7.17	0.878477	1.00943	1.01207	1.10003	1.01075	1	0.0913018	0.991748	1.00711	1.02441	1.00047	1.02581	1.01878	1.01295	1.01139	0.0138245	1.05446	1.02167	1.05663	0.978893	1.05024	1.05024	1.03238	0.0330544	1.10932	1.01434	1.09018	1.03835	1.05549	1.08685	1.07117	1.06575	0.0358868	0.317211	0.0430635
1331	IP3KA_MOUSE	sp|Q8R071	Q8R071	Inositol-trisphosphate 3-kinase A OS=Mus musculus (Mouse) GN=Itpka PE=1 SV=1	Itpka	10090	sp|Q8R071	59.715	2	2	2	4.36	50935	7.64	0.878477	1.00943	1.01207	1.10003	1.01075	1	0.0913018	0.991748	1.00711	1.02441	1.00047	1.02581	1.01878	1.01295	1.01139	0.0138245	1.05446	1.02167	1.05663	0.978893	1.05024	1.05024	1.03238	0.0330544	1.10932	1.01434	1.09018	1.03835	1.05549	1.08685	1.07117	1.06575	0.0358868	0.317211	0.0430635
1331	SCOT1_MOUSE	sp|Q9D0K2	Q9D0K2	Succinyl-CoA:3-ketoacid coenzyme A transferase 1, mitochondrial OS=Mus musculus (Mouse) GN=Oxct1 PE=1 SV=1	Oxct1	10090	sp|Q9D0K2	42.17	2	2	2	7.69	55989	7.01	0.878477	1.00943	1.01207	1.10003	1.01075	1	0.0913018	0.991748	1.00711	1.02441	1.00047	1.02581	1.01878	1.01295	1.01139	0.0138245	1.05446	1.02167	1.05663	0.978893	1.05024	1.05024	1.03238	0.0330544	1.10932	1.01434	1.09018	1.03835	1.05549	1.08685	1.07117	1.06575	0.0358868	0.317211	0.0430635
1331	DHE3_MOUSE	sp|P26443	P26443	Glutamate dehydrogenase 1, mitochondrial OS=Mus musculus (Mouse) GN=Glud1 PE=1 SV=1	Glud1	10090	sp|P26443	703.16	16	16	16	39.25	61337	6.71	0.878477	1.00943	1.01207	1.10003	1.01075	1	0.0913018	0.991748	1.00711	1.02441	1.00047	1.02581	1.01878	1.01295	1.01139	0.0138245	1.05446	1.02167	1.05663	0.978893	1.05024	1.05024	1.03238	0.0330544	1.10932	1.01434	1.09018	1.03835	1.05549	1.08685	1.07117	1.06575	0.0358868	0.317211	0.0430635
[truncated: 13 more columns]
